# Supplementary material for: Global burden and trends of self-harm from 1990 to 2021, with predictions to 2050
Source: Front Public Health. 2025 May 14;13:1571579. doi: 10.3389/fpubh.2025.1571579 (PMC12116644; doi:10.3389/fpubh.2025.1571579)
Supplement: Supplementary file 1 [file Data_Sheet_1.csv]

measure_name	location_name	sex_name	age_name	metric_name	year	val	upper	lower
Deaths	Western Africa	Male	10-14 years	Number	1990	237.1594546	294.9461128	166.0885248
Deaths	Western Africa	Female	10-14 years	Number	1990	52.42303302	67.61994149	34.19443481
Deaths	Western Africa	Both	10-14 years	Number	1990	289.5824877	355.5555363	209.1507624
Deaths	Western Africa	Male	10-14 years	Rate	1990	2.286299911	2.843383464	1.601151344
Deaths	Western Africa	Female	10-14 years	Rate	1990	0.479941854	0.619072156	0.313055912
Deaths	Western Africa	Both	10-14 years	Rate	1990	1.359806699	1.669599581	0.982119499
Deaths	Western Africa	Male	15-19 years	Number	1990	378.5333138	472.0897906	283.3645274
Deaths	Western Africa	Female	15-19 years	Number	1990	204.9120535	265.523567	152.9024318
Deaths	Western Africa	Both	15-19 years	Number	1990	583.4453673	695.7275714	469.8367397
Deaths	Western Africa	Male	15-19 years	Rate	1990	4.461411018	5.56407195	3.339747332
Deaths	Western Africa	Female	15-19 years	Rate	1990	2.214681158	2.869767935	1.652563277
Deaths	Western Africa	Both	15-19 years	Rate	1990	3.289416017	3.922453661	2.648900109
Deaths	Western Africa	Male	20-24 years	Number	1990	445.4040403	593.1491543	340.0930998
Deaths	Western Africa	Female	20-24 years	Number	1990	168.1894189	217.1703574	126.3695702
Deaths	Western Africa	Both	20-24 years	Number	1990	613.5934592	765.5676017	479.7284109
Deaths	Western Africa	Male	20-24 years	Rate	1990	6.288598071	8.374590911	4.801727461
Deaths	Western Africa	Female	20-24 years	Rate	1990	2.10255245	2.714867975	1.579758413
Deaths	Western Africa	Both	20-24 years	Rate	1990	4.068376876	5.076027916	3.180796575
Deaths	Western Africa	Male	25-29 years	Number	1990	519.1483117	630.6217715	416.7864041
Deaths	Western Africa	Female	25-29 years	Number	1990	164.0126953	211.1584877	121.8158608
Deaths	Western Africa	Both	25-29 years	Number	1990	683.161007	816.8144176	563.9454556
Deaths	Western Africa	Male	25-29 years	Rate	1990	8.581017391	10.42356542	6.889074473
Deaths	Western Africa	Female	25-29 years	Rate	1990	2.437461946	3.13811548	1.810356963
Deaths	Western Africa	Both	25-29 years	Rate	1990	5.346052586	6.391952681	4.413135455
Deaths	Western Africa	Male	30-34 years	Number	1990	493.5077606	600.1203459	395.9667704
Deaths	Western Africa	Female	30-34 years	Number	1990	113.5429982	149.1537322	86.55959673
Deaths	Western Africa	Both	30-34 years	Number	1990	607.0507588	719.2728324	500.4892993
Deaths	Western Africa	Male	30-34 years	Rate	1990	9.423027765	11.45868643	7.560581959
Deaths	Western Africa	Female	30-34 years	Rate	1990	2.095130283	2.752230487	1.59722427
Deaths	Western Africa	Both	30-34 years	Rate	1990	5.696461393	6.749534304	4.696506725
Deaths	Western Africa	Male	35-39 years	Number	1990	518.1576773	650.5748543	403.1663344
Deaths	Western Africa	Female	35-39 years	Number	1990	126.0213553	159.3153624	94.42795753
Deaths	Western Africa	Both	35-39 years	Number	1990	644.1790326	779.5417169	515.5531187
Deaths	Western Africa	Male	35-39 years	Rate	1990	11.65988591	14.63961437	9.072283725
Deaths	Western Africa	Female	35-39 years	Rate	1990	3.029978859	3.830479198	2.270366909
Deaths	Western Africa	Both	35-39 years	Rate	1990	7.487768697	9.061189158	5.992654694
Deaths	Western Africa	Male	40-44 years	Number	1990	490.3540694	615.2149037	373.3562363
Deaths	Western Africa	Female	40-44 years	Number	1990	99.79604208	126.9493731	76.24145918
Deaths	Western Africa	Both	40-44 years	Number	1990	590.1501115	721.6648577	459.9812862
Deaths	Western Africa	Male	40-44 years	Rate	1990	13.11782847	16.45807403	9.987931926
Deaths	Western Africa	Female	40-44 years	Rate	1990	3.138171494	3.992031102	2.397477584
Deaths	Western Africa	Both	40-44 years	Rate	1990	8.530469681	10.43148187	6.648912438
Deaths	Western Africa	Male	45-49 years	Number	1990	611.1054499	777.8743403	455.8608825
Deaths	Western Africa	Female	45-49 years	Number	1990	128.9946355	167.000053	98.43528452
Deaths	Western Africa	Both	45-49 years	Number	1990	740.1000854	913.2160689	568.6357683
Deaths	Western Africa	Male	45-49 years	Rate	1990	19.1738793	24.40637489	14.30296774
Deaths	Western Africa	Female	45-49 years	Rate	1990	4.850402435	6.279466279	3.701322477
Deaths	Western Africa	Both	45-49 years	Rate	1990	12.65855531	15.61950383	9.725856634
Deaths	Western Africa	Male	50-54 years	Number	1990	679.2558019	870.3640635	486.5095116
Deaths	Western Africa	Female	50-54 years	Number	1990	145.2053751	191.3356993	110.396827
Deaths	Western Africa	Both	50-54 years	Number	1990	824.461177	1023.016853	622.7538156
Deaths	Western Africa	Male	50-54 years	Rate	1990	25.75292614	32.99849833	18.44525065
Deaths	Western Africa	Female	50-54 years	Rate	1990	6.876078177	9.060540804	5.227748713
Deaths	Western Africa	Both	50-54 years	Rate	1990	17.3595118	21.54021758	13.11244545
Deaths	Western Africa	Male	55-59 years	Number	1990	658.9065898	832.8998174	477.1490706
Deaths	Western Africa	Female	55-59 years	Number	1990	175.5489083	226.9320032	132.4761941
Deaths	Western Africa	Both	55-59 years	Number	1990	834.4554981	1020.891713	627.2428195
Deaths	Western Africa	Male	55-59 years	Rate	1990	30.2894531	38.28779427	21.93419313
Deaths	Western Africa	Female	55-59 years	Rate	1990	10.4081745	13.454643	7.854422784
Deaths	Western Africa	Both	55-59 years	Rate	1990	21.60676148	26.43420025	16.24135262
Deaths	Western Africa	Male	60-64 years	Number	1990	673.2542595	843.3491973	464.3913339
Deaths	Western Africa	Female	60-64 years	Number	1990	165.009745	211.5901013	127.5830305
Deaths	Western Africa	Both	60-64 years	Number	1990	838.2640045	1014.18525	610.0970514
Deaths	Western Africa	Male	60-64 years	Rate	1990	38.72828971	48.51283387	26.71365515
Deaths	Western Africa	Female	60-64 years	Rate	1990	11.8535435	15.19966273	9.16497994
Deaths	Western Africa	Both	60-64 years	Rate	1990	26.77753096	32.3971646	19.48895884
Deaths	Western Africa	Male	65-69 years	Number	1990	644.2439916	806.739692	443.4484097
Deaths	Western Africa	Female	65-69 years	Number	1990	176.1829914	233.8271534	134.5517017
Deaths	Western Africa	Both	65-69 years	Number	1990	820.4269831	985.7157139	601.9116153
Deaths	Western Africa	Male	65-69 years	Rate	1990	52.97727236	66.33956846	36.46551226
Deaths	Western Africa	Female	65-69 years	Rate	1990	14.47887744	19.21612675	11.05758043
Deaths	Western Africa	Both	65-69 years	Rate	1990	33.72212887	40.51601546	24.74046012
Deaths	Western Africa	Male	70-74 years	Number	1990	566.0314466	706.4512514	389.8290207
Deaths	Western Africa	Female	70-74 years	Number	1990	167.965904	222.2789511	130.7418495
Deaths	Western Africa	Both	70-74 years	Number	1990	733.9973506	880.3309553	544.9975266
Deaths	Western Africa	Male	70-74 years	Rate	1990	68.37848333	85.34166326	47.09264362
Deaths	Western Africa	Female	70-74 years	Rate	1990	18.64050847	24.66805805	14.50945993
Deaths	Western Africa	Both	70-74 years	Rate	1990	42.45527903	50.91938862	31.5233046
Deaths	Western Africa	Male	75-79 years	Number	1990	434.294113	525.3583736	299.0572093
Deaths	Western Africa	Female	75-79 years	Number	1990	130.9178711	172.5101253	100.0813517
Deaths	Western Africa	Both	75-79 years	Number	1990	565.2119842	668.3185565	421.5015209
Deaths	Western Africa	Male	75-79 years	Rate	1990	88.97381463	107.6301454	61.26783648
Deaths	Western Africa	Female	75-79 years	Rate	1990	22.7978094	30.04061189	17.42799177
Deaths	Western Africa	Both	75-79 years	Rate	1990	53.20288707	62.90821441	39.67555261
Deaths	Western Africa	Male	All ages	Number	1990	7793.7165	9509.274715	5928.603801
Deaths	Western Africa	Female	All ages	Number	1990	2143.168387	2710.613694	1685.757647
Deaths	Western Africa	Both	All ages	Number	1990	9936.884888	11729.76251	7918.894845
Deaths	Western Africa	Male	All ages	Rate	1990	8.976361636	10.95224451	6.828230372
Deaths	Western Africa	Female	All ages	Rate	1990	2.444077013	3.091193702	1.922444143
Deaths	Western Africa	Both	All ages	Rate	1990	5.694060965	6.721420606	4.537706789
Deaths	Central Asia	Male	10-14 years	Number	1990	143.4764852	158.2754976	130.4023128
Deaths	Central Asia	Female	10-14 years	Number	1990	47.22255429	51.41686309	43.31771144
Deaths	Central Asia	Both	10-14 years	Number	1990	190.6990395	205.7981572	177.036435
Deaths	Central Asia	Male	10-14 years	Rate	1990	3.921568177	4.32606189	3.564218619
Deaths	Central Asia	Female	10-14 years	Rate	1990	1.321318526	1.438678081	1.212058422
Deaths	Central Asia	Both	10-14 years	Rate	1990	2.636678839	2.845445093	2.447774374
Deaths	Central Asia	Male	15-19 years	Number	1990	388.4600792	414.6005375	361.1572188
Deaths	Central Asia	Female	15-19 years	Number	1990	227.4167931	241.0828305	214.5132895
Deaths	Central Asia	Both	15-19 years	Number	1990	615.8768723	651.8543947	579.791816
Deaths	Central Asia	Male	15-19 years	Rate	1990	11.5845787	12.36413422	10.77035827
Deaths	Central Asia	Female	15-19 years	Rate	1990	7.028985627	7.451374753	6.630164853
Deaths	Central Asia	Both	15-19 years	Rate	1990	9.347520304	9.893572017	8.799836486
Deaths	Central Asia	Male	20-24 years	Number	1990	488.5214909	520.8422426	454.3557916
Deaths	Central Asia	Female	20-24 years	Number	1990	218.123755	231.6716369	205.3006591
Deaths	Central Asia	Both	20-24 years	Number	1990	706.6452459	741.4715386	670.0323611
Deaths	Central Asia	Male	20-24 years	Rate	1990	16.33945406	17.42047802	15.1967226
Deaths	Central Asia	Female	20-24 years	Rate	1990	7.222157735	7.670733086	6.797580314
Deaths	Central Asia	Both	20-24 years	Rate	1990	11.7577666	12.33723618	11.14857019
Deaths	Central Asia	Male	25-29 years	Number	1990	647.8232128	685.9932551	612.5777494
Deaths	Central Asia	Female	25-29 years	Number	1990	175.0010337	187.2458803	164.1848686
Deaths	Central Asia	Both	25-29 years	Number	1990	822.8242465	865.1499012	783.4204954
Deaths	Central Asia	Male	25-29 years	Rate	1990	20.94490456	22.17898799	19.80537628
Deaths	Central Asia	Female	25-29 years	Rate	1990	5.500400333	5.885264108	5.160440981
Deaths	Central Asia	Both	25-29 years	Rate	1990	13.11358844	13.78814466	12.48559944
Deaths	Central Asia	Male	30-34 years	Number	1990	642.1096406	678.5748303	605.5602006
Deaths	Central Asia	Female	30-34 years	Number	1990	139.8684261	148.8632124	132.0166467
Deaths	Central Asia	Both	30-34 years	Number	1990	781.9780667	819.5770642	743.5620498
Deaths	Central Asia	Male	30-34 years	Rate	1990	24.1614685	25.53359013	22.78617667
Deaths	Central Asia	Female	30-34 years	Rate	1990	5.164288163	5.496397915	4.874381052
Deaths	Central Asia	Both	30-34 years	Rate	1990	14.57295322	15.27364861	13.85703184
Deaths	Central Asia	Male	35-39 years	Number	1990	570.9064118	607.1007783	538.5252187
Deaths	Central Asia	Female	35-39 years	Number	1990	119.1774931	127.2719594	111.1797508
Deaths	Central Asia	Both	35-39 years	Number	1990	690.083905	730.0810679	652.2564733
Deaths	Central Asia	Male	35-39 years	Rate	1990	27.55805083	29.30517816	25.99498805
Deaths	Central Asia	Female	35-39 years	Rate	1990	5.561660048	5.939404774	5.188429142
Deaths	Central Asia	Both	35-39 years	Rate	1990	16.37407668	17.32311579	15.47652022
Deaths	Central Asia	Male	40-44 years	Number	1990	412.8291985	441.4650349	387.8034884
Deaths	Central Asia	Female	40-44 years	Number	1990	91.6721061	98.22798442	85.6828035
Deaths	Central Asia	Both	40-44 years	Number	1990	504.5013046	534.4183699	479.3581915
Deaths	Central Asia	Male	40-44 years	Rate	1990	32.28507138	34.52452059	30.32795004
Deaths	Central Asia	Female	40-44 years	Rate	1990	6.953468827	7.450742179	6.499171105
Deaths	Central Asia	Both	40-44 years	Rate	1990	19.42582458	20.57778129	18.45768892
Deaths	Central Asia	Male	45-49 years	Number	1990	359.8801826	385.9403379	333.4963742
Deaths	Central Asia	Female	45-49 years	Number	1990	84.42156262	90.46824221	79.22736786
Deaths	Central Asia	Both	45-49 years	Number	1990	444.3017452	472.7971693	416.7545158
Deaths	Central Asia	Male	45-49 years	Rate	1990	31.97004559	34.28510598	29.62623341
Deaths	Central Asia	Female	45-49 years	Rate	1990	7.214799256	7.731557984	6.770895218
Deaths	Central Asia	Both	45-49 years	Rate	1990	19.35284186	20.59404211	18.15294296
Deaths	Central Asia	Male	50-54 years	Number	1990	485.7981337	520.424043	450.8065141
Deaths	Central Asia	Female	50-54 years	Number	1990	137.5426219	147.1907739	128.486617
Deaths	Central Asia	Both	50-54 years	Number	1990	623.3407556	665.2384648	583.1097635
Deaths	Central Asia	Male	50-54 years	Rate	1990	33.75272654	36.1584971	31.32154683
Deaths	Central Asia	Female	50-54 years	Rate	1990	8.950633904	9.578490748	8.361311236
Deaths	Central Asia	Both	50-54 years	Rate	1990	20.94583036	22.35369966	19.59396699
Deaths	Central Asia	Male	55-59 years	Number	1990	323.2764347	344.0733911	304.3326492
Deaths	Central Asia	Female	55-59 years	Number	1990	98.95774414	107.3690499	91.40916187
Deaths	Central Asia	Both	55-59 years	Number	1990	422.2341788	446.1649073	398.3809957
Deaths	Central Asia	Male	55-59 years	Rate	1990	29.54973281	31.45072045	27.81813799
Deaths	Central Asia	Female	55-59 years	Rate	1990	8.106290821	8.795317147	7.487935949
Deaths	Central Asia	Both	55-59 years	Rate	1990	18.24094506	19.27477681	17.21046334
Deaths	Central Asia	Male	60-64 years	Number	1990	252.9303233	270.0100641	236.924837
Deaths	Central Asia	Female	60-64 years	Number	1990	118.8544892	127.2431423	110.9603774
Deaths	Central Asia	Both	60-64 years	Number	1990	371.7848125	394.5407821	351.957225
Deaths	Central Asia	Male	60-64 years	Rate	1990	26.03078669	27.78857945	24.38355281
Deaths	Central Asia	Female	60-64 years	Rate	1990	9.759030033	10.44781443	9.110851958
Deaths	Central Asia	Both	60-64 years	Rate	1990	16.97995802	18.01925655	16.074403
Deaths	Central Asia	Male	65-69 years	Number	1990	112.3507146	120.5491394	105.618249
Deaths	Central Asia	Female	65-69 years	Number	1990	82.02020403	87.67992946	76.36325379
Deaths	Central Asia	Both	65-69 years	Number	1990	194.3709186	205.0566879	184.3725911
Deaths	Central Asia	Male	65-69 years	Rate	1990	24.5344958	26.32482013	23.06429909
Deaths	Central Asia	Female	65-69 years	Rate	1990	10.48132597	11.20457981	9.75842678
Deaths	Central Asia	Both	65-69 years	Rate	1990	15.66918413	16.53061591	14.86317037
Deaths	Central Asia	Male	70-74 years	Number	1990	75.25073562	80.97214433	69.81291549
Deaths	Central Asia	Female	70-74 years	Number	1990	66.3967118	71.23040865	62.20783102
Deaths	Central Asia	Both	70-74 years	Number	1990	141.6474474	150.5464069	134.296223
Deaths	Central Asia	Male	70-74 years	Rate	1990	29.04319893	31.25139011	26.94445942
Deaths	Central Asia	Female	70-74 years	Rate	1990	12.40069158	13.30346496	11.61834834
Deaths	Central Asia	Both	70-74 years	Rate	1990	17.8278999	18.9479325	16.90266689
Deaths	Central Asia	Male	75-79 years	Number	1990	76.8874155	81.77103339	71.65440021
Deaths	Central Asia	Female	75-79 years	Number	1990	79.06856716	84.72426399	73.48347344
Deaths	Central Asia	Both	75-79 years	Number	1990	155.9559827	165.4883315	145.7497806
Deaths	Central Asia	Male	75-79 years	Rate	1990	34.45516404	36.64363474	32.11011969
Deaths	Central Asia	Female	75-79 years	Rate	1990	16.8058521	18.00795817	15.61875257
Deaths	Central Asia	Both	75-79 years	Rate	1990	22.48388729	23.85814851	21.0124779
Deaths	Central Asia	Male	All ages	Number	1990	5060.714837	5305.907169	4836.480478
Deaths	Central Asia	Female	All ages	Number	1990	1773.983144	1860.746704	1700.005503
Deaths	Central Asia	Both	All ages	Number	1990	6834.69798	7122.393171	6582.025897
Deaths	Central Asia	Male	All ages	Rate	1990	14.91477113	15.63739386	14.25391506
Deaths	Central Asia	Female	All ages	Rate	1990	5.013953045	5.25917996	4.804864015
Deaths	Central Asia	Both	All ages	Rate	1990	9.860797133	10.27587091	9.49625313
Deaths	Central Asia	Male	Age-standardized	Rate	1990	18.11900279	18.94249675	17.3455202
Deaths	Central Asia	Female	Age-standardized	Rate	1990	5.617899349	5.898966295	5.382456658
Deaths	Central Asia	Both	Age-standardized	Rate	1990	11.49701383	11.97465233	11.0697996
Deaths	Central Asia	Male	80-84	Number	1990	48.75646297	52.55724046	44.97760745
Deaths	Central Asia	Female	80-84	Number	1990	50.38343306	54.57608177	45.81033227
Deaths	Central Asia	Both	80-84	Number	1990	99.13989603	106.0744202	91.58588779
Deaths	Central Asia	Male	80-84	Rate	1990	34.27083161	36.94239138	31.61468074
Deaths	Central Asia	Female	80-84	Rate	1990	16.46817095	17.83856696	14.97342156
Deaths	Central Asia	Both	80-84	Rate	1990	22.11895322	23.66610449	20.43358979
Deaths	Central Asia	Male	85-89	Number	1990	23.09491877	25.21806323	20.60816907
Deaths	Central Asia	Female	85-89	Number	1990	27.42576579	30.81391353	23.23503911
Deaths	Central Asia	Both	85-89	Number	1990	50.52068456	55.39306881	44.37949554
Deaths	Central Asia	Male	85-89	Rate	1990	32.6373601	35.63775301	29.12312625
Deaths	Central Asia	Female	85-89	Rate	1990	16.43385292	18.46407231	13.92271845
Deaths	Central Asia	Both	85-89	Rate	1990	21.25861902	23.30887153	18.67446564
Deaths	Central Asia	Male	90-94	Number	1990	6.738172254	7.34378879	5.880893767
Deaths	Central Asia	Female	90-94	Number	1990	8.174708529	9.167703331	6.768229016
Deaths	Central Asia	Both	90-94	Number	1990	14.91288078	16.46256644	12.68914533
Deaths	Central Asia	Male	90-94	Rate	1990	38.19104035	41.62359218	33.33210293
Deaths	Central Asia	Female	90-94	Rate	1990	17.65138593	19.79552776	14.61441983
Deaths	Central Asia	Both	90-94	Rate	1990	23.31765302	25.74072827	19.84063925
Deaths	Central Asia	Male	95+ years	Number	1990	1.624823594	1.804792544	1.373463136
Deaths	Central Asia	Female	95+ years	Number	1990	2.255174219	2.515719229	1.849161204
Deaths	Central Asia	Both	95+ years	Number	1990	3.879997812	4.292135158	3.190378643
Deaths	Central Asia	Male	95+ years	Rate	1990	44.19361364	49.08859317	37.35685487
Deaths	Central Asia	Female	95+ years	Rate	1990	19.41268958	21.65547834	15.91770256
Deaths	Central Asia	Both	95+ years	Rate	1990	25.37005297	28.064886	20.86085587
Deaths	Western Africa	Male	Age-standardized	Rate	1990	16.16144321	19.52700051	11.90337798
Deaths	Western Africa	Female	Age-standardized	Rate	1990	4.36475918	5.528138273	3.454777733
Deaths	Western Africa	Both	Age-standardized	Rate	1990	10.23080381	12.05931108	7.993180984
Deaths	Western Africa	Male	80-84	Number	1990	286.9172735	344.0074632	198.5930624
Deaths	Western Africa	Female	80-84	Number	1990	76.53635431	101.5004039	58.93324077
Deaths	Western Africa	Both	80-84	Number	1990	363.4536278	423.5509025	272.886704
Deaths	Western Africa	Male	80-84	Rate	1990	120.5785558	144.5710207	83.45982231
Deaths	Western Africa	Female	80-84	Rate	1990	24.98543739	33.13499851	19.23886773
Deaths	Western Africa	Both	80-84	Rate	1990	66.77765137	77.81937596	50.13771163
Deaths	Western Africa	Male	85-89	Number	1990	124.9890237	147.5600182	86.96973184
Deaths	Western Africa	Female	85-89	Number	1990	37.1931572	49.63819328	27.16073444
Deaths	Western Africa	Both	85-89	Number	1990	162.1821809	187.321101	122.2582035
Deaths	Western Africa	Male	85-89	Rate	1990	141.034378	166.5029037	98.13439351
Deaths	Western Africa	Female	85-89	Rate	1990	29.48151099	39.34618759	21.52921534
Deaths	Western Africa	Both	85-89	Rate	1990	75.51060819	87.21507002	56.92235267
Deaths	Western Africa	Male	90-94	Number	1990	28.74143194	34.40134038	20.0091716
Deaths	Western Africa	Female	90-94	Number	1990	8.082852707	10.96033271	5.677159175
Deaths	Western Africa	Both	90-94	Number	1990	36.82428465	43.61238918	27.29619514
Deaths	Western Africa	Male	90-94	Rate	1990	119.654244	143.2171642	83.30073135
Deaths	Western Africa	Female	90-94	Rate	1990	20.4196655	27.68902711	14.34217541
Deaths	Western Africa	Both	90-94	Rate	1990	57.89611201	68.56854907	42.91579827
Deaths	Western Africa	Male	95+ years	Number	1990	3.712491286	4.55562731	2.413088097
Deaths	Western Africa	Female	95+ years	Number	1990	2.632996137	3.586439754	1.619468955
Deaths	Western Africa	Both	95+ years	Number	1990	6.345487423	7.886216595	4.617683831
Deaths	Western Africa	Male	95+ years	Rate	1990	82.16279954	100.8226187	53.40512835
Deaths	Western Africa	Female	95+ years	Rate	1990	25.94883761	35.3452637	15.96027291
Deaths	Western Africa	Both	95+ years	Rate	1990	43.26862232	53.77454947	31.48707173
Deaths	High-income	Male	10-14 years	Number	1990	484.8314611	526.9215624	463.9063207
Deaths	High-income	Female	10-14 years	Number	1990	224.8123067	253.6794406	213.0123173
Deaths	High-income	Both	10-14 years	Number	1990	709.6437678	776.0041236	683.7884711
Deaths	High-income	Male	10-14 years	Rate	1990	1.491687284	1.621186448	1.427306632
Deaths	High-income	Female	10-14 years	Rate	1990	0.726813174	0.820139974	0.688664072
Deaths	High-income	Both	10-14 years	Rate	1990	1.118721595	1.223335722	1.077961879
Deaths	High-income	Male	15-19 years	Number	1990	4300.397041	4592.329798	4184.331339
Deaths	High-income	Female	15-19 years	Number	1990	1309.817073	1452.162243	1265.910613
Deaths	High-income	Both	15-19 years	Number	1990	5610.214113	6036.570489	5465.539698
Deaths	High-income	Male	15-19 years	Rate	1990	12.25028941	13.08190117	11.91965983
Deaths	High-income	Female	15-19 years	Rate	1990	3.904972731	4.329348029	3.774073896
Deaths	High-income	Both	15-19 years	Rate	1990	8.172586678	8.793674282	7.961834616
Deaths	High-income	Male	20-24 years	Number	1990	7959.769695	8259.006481	7798.250968
Deaths	High-income	Female	20-24 years	Number	1990	2054.247428	2294.599103	1990.600758
Deaths	High-income	Both	20-24 years	Number	1990	10014.01712	10526.74774	9813.125658
Deaths	High-income	Male	20-24 years	Rate	1990	21.90493969	22.7284263	21.46044718
Deaths	High-income	Female	20-24 years	Rate	1990	5.847266874	6.531410549	5.666101224
Deaths	High-income	Both	20-24 years	Rate	1990	14.01158781	14.72899921	13.73050097
Deaths	High-income	Male	25-29 years	Number	1990	9095.203957	9591.237083	8903.074199
Deaths	High-income	Female	25-29 years	Number	1990	2558.921416	2851.055517	2484.115184
Deaths	High-income	Both	25-29 years	Number	1990	11654.12537	12419.06029	11418.9837
Deaths	High-income	Male	25-29 years	Rate	1990	24.45050799	25.78398682	23.93400828
Deaths	High-income	Female	25-29 years	Rate	1990	6.980702742	7.777640587	6.77663236
Deaths	High-income	Both	25-29 years	Rate	1990	15.779631	16.81534929	15.46125028
Deaths	High-income	Male	30-34 years	Number	1990	9197.132706	9903.273002	9011.405977
Deaths	High-income	Female	30-34 years	Number	1990	2771.011244	3067.435466	2691.733307
Deaths	High-income	Both	30-34 years	Number	1990	11968.14395	12934.00169	11731.58749
Deaths	High-income	Male	30-34 years	Rate	1990	25.71777646	27.69234385	25.19843216
Deaths	High-income	Female	30-34 years	Rate	1990	7.816084472	8.652196833	7.592468253
Deaths	High-income	Both	30-34 years	Rate	1990	16.80578015	18.16204666	16.47360535
Deaths	High-income	Male	35-39 years	Number	1990	8817.989278	9473.049841	8621.386728
Deaths	High-income	Female	35-39 years	Number	1990	2809.248228	3027.538202	2737.008642
Deaths	High-income	Both	35-39 years	Number	1990	11627.23751	12468.04271	11387.2562
Deaths	High-income	Male	35-39 years	Rate	1990	26.2838209	28.23636291	25.69780678
Deaths	High-income	Female	35-39 years	Rate	1990	8.403722712	9.056726029	8.187621678
Deaths	High-income	Both	35-39 years	Rate	1990	17.3598557	18.61520608	17.00155557
Deaths	High-income	Male	40-44 years	Number	1990	8478.201224	9116.268431	8295.376825
Deaths	High-income	Female	40-44 years	Number	1990	2956.793156	3160.466982	2896.651899
Deaths	High-income	Both	40-44 years	Number	1990	11434.99438	12236.11486	11238.45154
Deaths	High-income	Male	40-44 years	Rate	1990	26.14719869	28.11503002	25.58335905
Deaths	High-income	Female	40-44 years	Rate	1990	9.156264767	9.786978982	8.970026079
Deaths	High-income	Both	40-44 years	Rate	1990	17.66910187	18.90697562	17.36540819
Deaths	High-income	Male	45-49 years	Number	1990	7639.918964	8326.079585	7466.310092
Deaths	High-income	Female	45-49 years	Number	1990	2901.62141	3088.497177	2832.826724
Deaths	High-income	Both	45-49 years	Number	1990	10541.54037	11318.26391	10340.01287
Deaths	High-income	Male	45-49 years	Rate	1990	28.55274015	31.11713462	27.9039101
Deaths	High-income	Female	45-49 years	Rate	1990	10.78214928	11.47656186	10.52651477
Deaths	High-income	Both	45-49 years	Rate	1990	19.64192765	21.08918743	19.26642382
Deaths	High-income	Male	50-54 years	Number	1990	7243.858827	7846.814162	7038.604819
Deaths	High-income	Female	50-54 years	Number	1990	2953.686297	3152.117424	2866.882136
Deaths	High-income	Both	50-54 years	Number	1990	10197.54512	11016.48843	9941.240075
Deaths	High-income	Male	50-54 years	Rate	1990	29.79892243	32.27928817	28.95457298
Deaths	High-income	Female	50-54 years	Rate	1990	11.87155648	12.66909762	11.52267025
Deaths	High-income	Both	50-54 years	Rate	1990	20.73114514	22.3960196	20.21008864
Deaths	High-income	Male	55-59 years	Number	1990	6792.626359	7276.291604	6641.950533
Deaths	High-income	Female	55-59 years	Number	1990	2873.846823	3072.286839	2778.180728
Deaths	High-income	Both	55-59 years	Number	1990	9666.473182	10291.37284	9473.006631
Deaths	High-income	Male	55-59 years	Rate	1990	30.81275629	33.00676174	30.12925961
Deaths	High-income	Female	55-59 years	Rate	1990	12.32921696	13.18055322	11.91879563
Deaths	High-income	Both	55-59 years	Rate	1990	21.31334303	22.69116724	20.88677391
Deaths	High-income	Male	60-64 years	Number	1990	6030.412189	6309.226578	5890.460906
Deaths	High-income	Female	60-64 years	Number	1990	2794.598228	2953.966281	2673.235378
Deaths	High-income	Both	60-64 years	Number	1990	8825.010416	9223.293779	8597.535806
Deaths	High-income	Male	60-64 years	Rate	1990	29.96252273	31.34783143	29.26716503
Deaths	High-income	Female	60-64 years	Rate	1990	12.37355393	13.0791828	11.83619949
Deaths	High-income	Both	60-64 years	Rate	1990	20.66177738	21.59426831	20.12919673
Deaths	High-income	Male	65-69 years	Number	1990	5375.584581	5576.200689	5226.979344
Deaths	High-income	Female	65-69 years	Number	1990	2891.831092	3045.228024	2735.920751
Deaths	High-income	Both	65-69 years	Number	1990	8267.415673	8568.541637	8000.793085
Deaths	High-income	Male	65-69 years	Rate	1990	32.20960385	33.41166202	31.31918612
Deaths	High-income	Female	65-69 years	Rate	1990	13.6418219	14.36545117	12.90633596
Deaths	High-income	Both	65-69 years	Rate	1990	21.82086606	22.61565244	21.11714727
Deaths	High-income	Male	70-74 years	Number	1990	4380.771897	4507.702732	4241.924222
Deaths	High-income	Female	70-74 years	Number	1990	2399.474333	2547.587576	2241.788486
Deaths	High-income	Both	70-74 years	Number	1990	6780.24623	6983.053066	6504.101276
Deaths	High-income	Male	70-74 years	Rate	1990	38.32543699	39.43589876	37.11072005
Deaths	High-income	Female	70-74 years	Rate	1990	15.07183249	16.00217709	14.08135944
Deaths	High-income	Both	70-74 years	Rate	1990	24.79001792	25.53152272	23.78037342
Deaths	High-income	Male	75-79 years	Number	1990	4761.946792	4912.507131	4550.46299
Deaths	High-income	Female	75-79 years	Number	1990	2681.281566	2837.609845	2463.718659
Deaths	High-income	Both	75-79 years	Number	1990	7443.228358	7689.437734	7026.979854
Deaths	High-income	Male	75-79 years	Rate	1990	52.86154343	54.53288759	50.51389852
Deaths	High-income	Female	75-79 years	Rate	1990	18.71199572	19.80297181	17.19367842
Deaths	High-income	Both	75-79 years	Rate	1990	31.89378548	32.94877784	30.1101857
Deaths	High-income	Male	All ages	Number	1990	96742.84862	102348.3708	95299.40994
Deaths	High-income	Female	All ages	Number	1990	37763.67381	40391.81563	36315.59211
Deaths	High-income	Both	All ages	Number	1990	134506.5224	142260.5268	131658.5784
Deaths	High-income	Male	All ages	Rate	1990	21.74729088	23.0073832	21.42281335
Deaths	High-income	Female	All ages	Rate	1990	8.135799243	8.702005654	7.823824777
Deaths	High-income	Both	All ages	Rate	1990	14.79692287	15.64993284	14.4836235
Deaths	High-income	Male	Age-standardized	Rate	1990	19.73524483	20.86550341	19.41856708
Deaths	High-income	Female	Age-standardized	Rate	1990	6.721902973	7.210372543	6.512851701
Deaths	High-income	Both	Age-standardized	Rate	1990	12.86295775	13.63553287	12.62301359
Deaths	High-income	Male	80-84	Number	1990	3657.10623	3813.139854	3382.126783
Deaths	High-income	Female	80-84	Number	1990	2010.24983	2163.574111	1730.87244
Deaths	High-income	Both	80-84	Number	1990	5667.35606	5933.819505	5120.551874
Deaths	High-income	Male	80-84	Rate	1990	70.26676536	73.26475813	64.98337597
Deaths	High-income	Female	80-84	Rate	1990	20.38578026	21.94062933	17.55263683
Deaths	High-income	Both	80-84	Rate	1990	37.61775216	39.38643507	33.98827413
Deaths	High-income	Male	85-89	Number	1990	1921.750144	2037.984505	1734.217012
Deaths	High-income	Female	85-89	Number	1990	1163.863098	1271.711121	947.1185543
Deaths	High-income	Both	85-89	Number	1990	3085.613242	3296.262721	2678.292275
Deaths	High-income	Male	85-89	Rate	1990	89.29850948	94.69960452	80.58435419
Deaths	High-income	Female	85-89	Rate	1990	22.99089329	25.12131774	18.70933244
Deaths	High-income	Both	85-89	Rate	1990	42.77061125	45.6904869	37.12461308
Deaths	High-income	Male	90-94	Number	1990	526.0344484	562.51497	454.7794947
Deaths	High-income	Female	90-94	Number	1990	353.0144682	392.1665694	278.1984398
Deaths	High-income	Both	90-94	Number	1990	879.0489166	953.4702659	736.8184927
Deaths	High-income	Male	90-94	Rate	1990	90.09546697	96.34359317	77.89142149
Deaths	High-income	Female	90-94	Rate	1990	20.04872542	22.2722879	15.79970408
Deaths	High-income	Both	90-94	Rate	1990	37.49175446	40.66585194	31.4255754
Deaths	High-income	Male	95+ years	Number	1990	79.31283394	86.84183255	63.03078711
Deaths	High-income	Female	95+ years	Number	1990	55.35581015	63.21267771	40.94451938
Deaths	High-income	Both	95+ years	Number	1990	134.6686441	149.4906222	103.5936476
Deaths	High-income	Male	95+ years	Rate	1990	61.55062194	67.39349155	48.91496061
Deaths	High-income	Female	95+ years	Rate	1990	11.67229668	13.32899159	8.633539575
Deaths	High-income	Both	95+ years	Rate	1990	22.32913126	24.786733	17.17664993
Deaths	Western Sub-Saharan Africa	Male	10-14 years	Number	1990	260.635382	324.0189354	190.2813122
Deaths	Western Sub-Saharan Africa	Female	10-14 years	Number	1990	57.7377894	74.87162476	38.53380048
Deaths	Western Sub-Saharan Africa	Both	10-14 years	Number	1990	318.3731714	387.9795835	235.5139642
Deaths	Western Sub-Saharan Africa	Male	10-14 years	Rate	1990	2.260153176	2.80979666	1.650063429
Deaths	Western Sub-Saharan Africa	Female	10-14 years	Rate	1990	0.478718787	0.6207798	0.3194936
Deaths	Western Sub-Saharan Africa	Both	10-14 years	Rate	1990	1.34945877	1.644492999	0.99825115
Deaths	Western Sub-Saharan Africa	Male	15-19 years	Number	1990	420.8383912	518.0981647	321.01014
Deaths	Western Sub-Saharan Africa	Female	15-19 years	Number	1990	229.5538831	290.33306	173.5378195
Deaths	Western Sub-Saharan Africa	Both	15-19 years	Number	1990	650.3922744	775.2404043	525.2002732
Deaths	Western Sub-Saharan Africa	Male	15-19 years	Rate	1990	4.476692176	5.511298515	3.41476351
Deaths	Western Sub-Saharan Africa	Female	15-19 years	Rate	1990	2.247494945	2.842566092	1.699058046
Deaths	Western Sub-Saharan Africa	Both	15-19 years	Rate	1990	3.315888134	3.952400049	2.677623063
Deaths	Western Sub-Saharan Africa	Male	20-24 years	Number	1990	494.3641462	653.8883462	376.7082196
Deaths	Western Sub-Saharan Africa	Female	20-24 years	Number	1990	190.6925716	243.6015914	141.2928812
Deaths	Western Sub-Saharan Africa	Both	20-24 years	Number	1990	685.0567178	859.0239299	540.3314229
Deaths	Western Sub-Saharan Africa	Male	20-24 years	Rate	1990	6.333283667	8.37694322	4.825997259
Deaths	Western Sub-Saharan Africa	Female	20-24 years	Rate	1990	2.159389455	2.758527526	1.599990787
Deaths	Western Sub-Saharan Africa	Both	20-24 years	Rate	1990	4.117752224	5.163437722	3.247834611
Deaths	Western Sub-Saharan Africa	Male	25-29 years	Number	1990	573.3345099	696.8415055	460.7964535
Deaths	Western Sub-Saharan Africa	Female	25-29 years	Number	1990	186.7334366	238.8447969	137.6459944
Deaths	Western Sub-Saharan Africa	Both	25-29 years	Number	1990	760.0679465	905.4142691	634.8738955
Deaths	Western Sub-Saharan Africa	Male	25-29 years	Rate	1990	8.619889426	10.47677511	6.927918011
Deaths	Western Sub-Saharan Africa	Female	25-29 years	Rate	1990	2.510701498	3.211358394	1.85070232
Deaths	Western Sub-Saharan Africa	Both	25-29 years	Rate	1990	5.394838748	6.426483322	4.506231722
Deaths	Western Sub-Saharan Africa	Male	30-34 years	Number	1990	543.4340289	659.2854339	438.2800715
Deaths	Western Sub-Saharan Africa	Female	30-34 years	Number	1990	128.9016916	166.2673557	97.43837279
Deaths	Western Sub-Saharan Africa	Both	30-34 years	Number	1990	672.3357204	799.1747738	561.4354058
Deaths	Western Sub-Saharan Africa	Male	30-34 years	Rate	1990	9.45944617	11.47604813	7.629052514
Deaths	Western Sub-Saharan Africa	Female	30-34 years	Rate	1990	2.150160639	2.773443229	1.625332851
Deaths	Western Sub-Saharan Africa	Both	30-34 years	Rate	1990	5.726947544	6.807361068	4.782300003
Deaths	Western Sub-Saharan Africa	Male	35-39 years	Number	1990	569.0357434	707.9716724	453.426365
Deaths	Western Sub-Saharan Africa	Female	35-39 years	Number	1990	144.9053304	179.3522112	109.8120555
Deaths	Western Sub-Saharan Africa	Both	35-39 years	Number	1990	713.9410738	853.238027	580.7023129
Deaths	Western Sub-Saharan Africa	Male	35-39 years	Rate	1990	11.69366868	14.54879815	9.317899171
Deaths	Western Sub-Saharan Africa	Female	35-39 years	Rate	1990	3.13099087	3.875289708	2.372725297
Deaths	Western Sub-Saharan Africa	Both	35-39 years	Rate	1990	7.519693051	8.986859417	6.116335517
Deaths	Western Sub-Saharan Africa	Male	40-44 years	Number	1990	534.6403421	670.2732502	417.3453598
Deaths	Western Sub-Saharan Africa	Female	40-44 years	Number	1990	114.6474547	141.2025109	87.82537709
Deaths	Western Sub-Saharan Africa	Both	40-44 years	Number	1990	649.2877968	787.5087697	519.1867162
Deaths	Western Sub-Saharan Africa	Male	40-44 years	Rate	1990	13.13855206	16.47167133	10.25607929
Deaths	Western Sub-Saharan Africa	Female	40-44 years	Rate	1990	3.239703411	3.990095176	2.481766162
Deaths	Western Sub-Saharan Africa	Both	40-44 years	Rate	1990	8.534193796	10.35096068	6.82415421
Deaths	Western Sub-Saharan Africa	Male	45-49 years	Number	1990	663.3199497	846.1507297	506.0112088
Deaths	Western Sub-Saharan Africa	Female	45-49 years	Number	1990	148.6455641	188.4512508	113.2702221
Deaths	Western Sub-Saharan Africa	Both	45-49 years	Number	1990	811.9655138	996.9953603	638.7688403
Deaths	Western Sub-Saharan Africa	Male	45-49 years	Rate	1990	19.15297952	24.43211244	14.6107807
Deaths	Western Sub-Saharan Africa	Female	45-49 years	Rate	1990	5.020410161	6.364822122	3.825630301
Deaths	Western Sub-Saharan Africa	Both	45-49 years	Rate	1990	12.63936997	15.5196163	9.943323409
Deaths	Western Sub-Saharan Africa	Male	50-54 years	Number	1990	735.2525506	932.5095165	537.6467767
Deaths	Western Sub-Saharan Africa	Female	50-54 years	Number	1990	168.0003428	215.780164	130.693885
Deaths	Western Sub-Saharan Africa	Both	50-54 years	Number	1990	903.2528934	1109.4513	698.2645496
Deaths	Western Sub-Saharan Africa	Male	50-54 years	Rate	1990	25.59615195	32.46320637	18.71695458
Deaths	Western Sub-Saharan Africa	Female	50-54 years	Rate	1990	7.104409488	9.124925691	5.526791562
Deaths	Western Sub-Saharan Africa	Both	50-54 years	Rate	1990	17.24671689	21.18387065	13.33266806
Deaths	Western Sub-Saharan Africa	Male	55-59 years	Number	1990	713.3736794	897.2210169	519.4242908
Deaths	Western Sub-Saharan Africa	Female	55-59 years	Number	1990	205.9039373	259.9541915	160.2747329
Deaths	Western Sub-Saharan Africa	Both	55-59 years	Number	1990	919.2776167	1121.992682	706.4781103
Deaths	Western Sub-Saharan Africa	Male	55-59 years	Rate	1990	29.9557431	37.6757975	21.81148683
Deaths	Western Sub-Saharan Africa	Female	55-59 years	Rate	1990	10.83806321	13.68307958	8.436301455
Deaths	Western Sub-Saharan Africa	Both	55-59 years	Rate	1990	21.47218958	26.20714259	16.50168746
Deaths	Western Sub-Saharan Africa	Male	60-64 years	Number	1990	728.290413	903.0507856	507.8814599
Deaths	Western Sub-Saharan Africa	Female	60-64 years	Number	1990	190.7510974	240.6037869	147.7682333
Deaths	Western Sub-Saharan Africa	Both	60-64 years	Number	1990	919.0415104	1101.480486	688.9926674
Deaths	Western Sub-Saharan Africa	Male	60-64 years	Rate	1990	38.39002132	47.60208057	26.77171047
Deaths	Western Sub-Saharan Africa	Female	60-64 years	Rate	1990	12.2513918	15.453286	9.490726643
Deaths	Western Sub-Saharan Africa	Both	60-64 years	Rate	1990	26.60759142	31.88946569	19.94734207
Deaths	Western Sub-Saharan Africa	Male	65-69 years	Number	1990	699.8118133	861.6183384	494.2331538
Deaths	Western Sub-Saharan Africa	Female	65-69 years	Number	1990	199.6622301	261.1426819	152.7400518
Deaths	Western Sub-Saharan Africa	Both	65-69 years	Number	1990	899.4740434	1069.938753	671.3020653
Deaths	Western Sub-Saharan Africa	Male	65-69 years	Rate	1990	52.25304678	64.33470039	36.90304681
Deaths	Western Sub-Saharan Africa	Female	65-69 years	Rate	1990	14.87771624	19.45889674	11.38133711
Deaths	Western Sub-Saharan Africa	Both	65-69 years	Rate	1990	33.54623329	39.90378073	25.03647088
Deaths	Western Sub-Saharan Africa	Male	70-74 years	Number	1990	616.4722368	765.3511307	438.183175
Deaths	Western Sub-Saharan Africa	Female	70-74 years	Number	1990	189.8044204	244.7826433	148.4519258
Deaths	Western Sub-Saharan Africa	Both	70-74 years	Number	1990	806.2766572	954.9849557	615.0022077
Deaths	Western Sub-Saharan Africa	Male	70-74 years	Rate	1990	66.94390379	83.11094872	47.58315226
Deaths	Western Sub-Saharan Africa	Female	70-74 years	Rate	1990	19.08516032	24.61331501	14.92709599
Deaths	Western Sub-Saharan Africa	Both	70-74 years	Rate	1990	42.09460442	49.85846183	32.10842633
Deaths	Western Sub-Saharan Africa	Male	75-79 years	Number	1990	471.0306506	568.1175917	339.189917
Deaths	Western Sub-Saharan Africa	Female	75-79 years	Number	1990	146.6075915	187.681485	113.561081
Deaths	Western Sub-Saharan Africa	Both	75-79 years	Number	1990	617.6382421	721.3129481	476.3959935
Deaths	Western Sub-Saharan Africa	Male	75-79 years	Rate	1990	86.77069049	104.6555158	62.48371155
Deaths	Western Sub-Saharan Africa	Female	75-79 years	Rate	1990	23.19793434	29.69711678	17.96893649
Deaths	Western Sub-Saharan Africa	Both	75-79 years	Rate	1990	52.57252343	61.39717277	40.55017617
Deaths	Western Sub-Saharan Africa	Male	All ages	Number	1990	8506.631704	10283.19661	6633.937759
Deaths	Western Sub-Saharan Africa	Female	All ages	Number	1990	2441.57308	3025.785807	1939.591121
Deaths	Western Sub-Saharan Africa	Both	All ages	Number	1990	10948.20478	12836.00109	8907.515837
Deaths	Western Sub-Saharan Africa	Male	All ages	Rate	1990	8.863255873	10.71429984	6.912052838
Deaths	Western Sub-Saharan Africa	Female	All ages	Rate	1990	2.512361567	3.113512364	1.995825654
Deaths	Western Sub-Saharan Africa	Both	All ages	Rate	1990	5.667982312	6.645311133	4.61149962
Deaths	Western Sub-Saharan Africa	Male	Age-standardized	Rate	1990	15.97885311	19.20893319	12.32567858
Deaths	Western Sub-Saharan Africa	Female	Age-standardized	Rate	1990	4.482097417	5.574600026	3.578731784
Deaths	Western Sub-Saharan Africa	Both	Age-standardized	Rate	1990	10.18101551	11.90929765	8.131823539
Deaths	Western Sub-Saharan Africa	Male	80-84	Number	1990	312.2286453	372.670615	224.1400447
Deaths	Western Sub-Saharan Africa	Female	80-84	Number	1990	85.80705807	111.1201005	66.43983964
Deaths	Western Sub-Saharan Africa	Both	80-84	Number	1990	398.0357034	460.4808565	305.0702284
Deaths	Western Sub-Saharan Africa	Male	80-84	Rate	1990	117.6119489	140.3795519	84.43026568
Deaths	Western Sub-Saharan Africa	Female	80-84	Rate	1990	25.39296202	32.88387407	19.66160316
Deaths	Western Sub-Saharan Africa	Both	80-84	Rate	1990	65.96654321	76.31559194	50.55935493
Deaths	Western Sub-Saharan Africa	Male	85-89	Number	1990	135.7496857	158.7637939	97.95323074
Deaths	Western Sub-Saharan Africa	Female	85-89	Number	1990	41.50844742	54.20163535	30.50461827
Deaths	Western Sub-Saharan Africa	Both	85-89	Number	1990	177.2581332	203.0956907	139.2193868
Deaths	Western Sub-Saharan Africa	Male	85-89	Rate	1990	136.9700519	160.1910529	98.83381331
Deaths	Western Sub-Saharan Africa	Female	85-89	Rate	1990	29.72168538	38.81050855	21.84250974
Deaths	Western Sub-Saharan Africa	Both	85-89	Rate	1990	74.23922586	85.06050801	58.30784358
Deaths	Western Sub-Saharan Africa	Male	90-94	Number	1990	30.8772912	36.54490507	21.94797641
Deaths	Western Sub-Saharan Africa	Female	90-94	Number	1990	8.87573867	11.74550626	6.252026711
Deaths	Western Sub-Saharan Africa	Both	90-94	Number	1990	39.75302987	46.68047208	30.34236015
Deaths	Western Sub-Saharan Africa	Male	90-94	Rate	1990	115.61572	136.8373114	82.18114334
Deaths	Western Sub-Saharan Africa	Female	90-94	Rate	1990	20.27962318	26.83657663	14.28486693
Deaths	Western Sub-Saharan Africa	Both	90-94	Rate	1990	56.40839095	66.23822957	43.05492485
Deaths	Western Sub-Saharan Africa	Male	95+ years	Number	1990	3.942244415	4.848296295	2.619938349
Deaths	Western Sub-Saharan Africa	Female	95+ years	Number	1990	2.834494962	3.816077086	1.766274535
Deaths	Western Sub-Saharan Africa	Both	95+ years	Number	1990	6.776739377	8.311548803	4.943714639
Deaths	Western Sub-Saharan Africa	Male	95+ years	Rate	1990	79.63989814	97.94365402	52.92711494
Deaths	Western Sub-Saharan Africa	Female	95+ years	Rate	1990	25.56397566	34.41674904	15.92982165
Deaths	Western Sub-Saharan Africa	Both	95+ years	Rate	1990	42.25443587	51.82430463	30.82513013
Deaths	Sub-Saharan Africa	Male	10-14 years	Number	1990	839.4424304	1011.244878	633.061404
Deaths	Sub-Saharan Africa	Female	10-14 years	Number	1990	242.9952751	298.2940423	162.4947831
Deaths	Sub-Saharan Africa	Both	10-14 years	Number	1990	1082.437706	1277.955491	827.1503716
Deaths	Sub-Saharan Africa	Male	10-14 years	Rate	1990	2.726856298	3.284941723	2.056445343
Deaths	Sub-Saharan Africa	Female	10-14 years	Rate	1990	0.78457071	0.96311654	0.524654841
Deaths	Sub-Saharan Africa	Both	10-14 years	Rate	1990	1.752765082	2.069362283	1.339384504
Deaths	Sub-Saharan Africa	Male	15-19 years	Number	1990	1733.478999	2050.627875	1459.434734
Deaths	Sub-Saharan Africa	Female	15-19 years	Number	1990	895.6607099	1054.575653	677.7068531
Deaths	Sub-Saharan Africa	Both	15-19 years	Number	1990	2629.139709	3000.009264	2194.746385
Deaths	Sub-Saharan Africa	Male	15-19 years	Rate	1990	6.903834361	8.166926277	5.812412883
Deaths	Sub-Saharan Africa	Female	15-19 years	Rate	1990	3.406452256	4.010850955	2.577511789
Deaths	Sub-Saharan Africa	Both	15-19 years	Rate	1990	5.114859174	5.836367256	4.269768794
Deaths	Sub-Saharan Africa	Male	20-24 years	Number	1990	2249.626588	2924.226125	1869.142339
Deaths	Sub-Saharan Africa	Female	20-24 years	Number	1990	926.6747411	1108.513571	699.2408689
Deaths	Sub-Saharan Africa	Both	20-24 years	Number	1990	3176.301329	3793.163227	2656.423043
Deaths	Sub-Saharan Africa	Male	20-24 years	Rate	1990	10.95904824	14.24535757	9.105520515
Deaths	Sub-Saharan Africa	Female	20-24 years	Rate	1990	4.103384576	4.908580421	3.096290499
Deaths	Sub-Saharan Africa	Both	20-24 years	Rate	1990	7.367770463	8.798647574	6.161857206
Deaths	Sub-Saharan Africa	Male	25-29 years	Number	1990	2576.924847	3266.204489	2185.874209
Deaths	Sub-Saharan Africa	Female	25-29 years	Number	1990	958.2969639	1136.643903	725.3138082
Deaths	Sub-Saharan Africa	Both	25-29 years	Number	1990	3535.22181	4135.027677	3080.025676
Deaths	Sub-Saharan Africa	Male	25-29 years	Rate	1990	14.94192673	18.93861524	12.67447606
Deaths	Sub-Saharan Africa	Female	25-29 years	Rate	1990	5.018534631	5.95252516	3.798418029
Deaths	Sub-Saharan Africa	Both	25-29 years	Rate	1990	9.72780218	11.3782765	8.475247691
Deaths	Sub-Saharan Africa	Male	30-34 years	Number	1990	2475.289566	2949.723924	2113.207815
Deaths	Sub-Saharan Africa	Female	30-34 years	Number	1990	774.1272096	919.9571969	554.6099947
Deaths	Sub-Saharan Africa	Both	30-34 years	Number	1990	3249.416776	3638.483803	2839.313027
Deaths	Sub-Saharan Africa	Male	30-34 years	Rate	1990	17.17194408	20.46326012	14.66005712
Deaths	Sub-Saharan Africa	Female	30-34 years	Rate	1990	5.056057095	6.008516501	3.622324295
Deaths	Sub-Saharan Africa	Both	30-34 years	Rate	1990	10.93136808	12.24022908	9.551737416
Deaths	Sub-Saharan Africa	Male	35-39 years	Number	1990	2385.541696	2698.286934	2006.80726
Deaths	Sub-Saharan Africa	Female	35-39 years	Number	1990	689.055352	802.5250048	514.8851398
Deaths	Sub-Saharan Africa	Both	35-39 years	Number	1990	3074.597049	3413.360446	2649.96513
Deaths	Sub-Saharan Africa	Male	35-39 years	Rate	1990	19.8258107	22.42498048	16.67821649
Deaths	Sub-Saharan Africa	Female	35-39 years	Rate	1990	5.634564373	6.562431867	4.210334418
Deaths	Sub-Saharan Africa	Both	35-39 years	Rate	1990	12.67269678	14.06899221	10.92247343
Deaths	Sub-Saharan Africa	Male	40-44 years	Number	1990	2123.573153	2446.437077	1824.934952
Deaths	Sub-Saharan Africa	Female	40-44 years	Number	1990	527.9994049	615.178202	406.7011509
Deaths	Sub-Saharan Africa	Both	40-44 years	Number	1990	2651.572558	2977.963236	2303.895231
Deaths	Sub-Saharan Africa	Male	40-44 years	Rate	1990	22.40431877	25.81062773	19.25359827
Deaths	Sub-Saharan Africa	Female	40-44 years	Rate	1990	5.735504294	6.682502265	4.417876566
Deaths	Sub-Saharan Africa	Both	40-44 years	Rate	1990	14.19151098	15.93839016	12.3307033
Deaths	Sub-Saharan Africa	Male	45-49 years	Number	1990	2270.791456	2623.473816	1938.746055
Deaths	Sub-Saharan Africa	Female	45-49 years	Number	1990	560.5218931	661.5086856	404.8389438
Deaths	Sub-Saharan Africa	Both	45-49 years	Number	1990	2831.313349	3193.123184	2441.402419
Deaths	Sub-Saharan Africa	Male	45-49 years	Rate	1990	28.47453721	32.89698955	24.31086155
Deaths	Sub-Saharan Africa	Female	45-49 years	Rate	1990	7.287255502	8.600168643	5.263246373
Deaths	Sub-Saharan Africa	Both	45-49 years	Rate	1990	18.07226105	20.38169169	15.58346124
Deaths	Sub-Saharan Africa	Male	50-54 years	Number	1990	2372.635547	2743.7959	2019.383159
Deaths	Sub-Saharan Africa	Female	50-54 years	Number	1990	675.6555797	812.3694827	507.0156021
Deaths	Sub-Saharan Africa	Both	50-54 years	Number	1990	3048.291127	3477.165571	2638.227004
Deaths	Sub-Saharan Africa	Male	50-54 years	Rate	1990	35.97443403	41.60205081	30.61834184
Deaths	Sub-Saharan Africa	Female	50-54 years	Rate	1990	10.63650644	12.78872475	7.981691975
Deaths	Sub-Saharan Africa	Both	50-54 years	Rate	1990	23.54334503	26.85573829	20.37623246
Deaths	Sub-Saharan Africa	Male	55-59 years	Number	1990	2354.975582	2713.226892	2004.105517
Deaths	Sub-Saharan Africa	Female	55-59 years	Number	1990	700.1196975	812.1346284	551.5074827
Deaths	Sub-Saharan Africa	Both	55-59 years	Number	1990	3055.095279	3431.376786	2638.274083
Deaths	Sub-Saharan Africa	Male	55-59 years	Rate	1990	43.55308881	50.17861446	37.06407244
Deaths	Sub-Saharan Africa	Female	55-59 years	Rate	1990	13.62406919	15.80383813	10.73213071
Deaths	Sub-Saharan Africa	Both	55-59 years	Rate	1990	28.96928163	32.53728982	25.0168646
Deaths	Sub-Saharan Africa	Male	60-64 years	Number	1990	2113.215578	2447.417027	1735.421095
Deaths	Sub-Saharan Africa	Female	60-64 years	Number	1990	657.6535724	776.0614414	524.4048938
Deaths	Sub-Saharan Africa	Both	60-64 years	Number	1990	2770.86915	3120.677364	2374.727329
Deaths	Sub-Saharan Africa	Male	60-64 years	Rate	1990	48.81185319	56.53136476	40.08541324
Deaths	Sub-Saharan Africa	Female	60-64 years	Rate	1990	15.77760908	18.61830386	12.580872
Deaths	Sub-Saharan Africa	Both	60-64 years	Rate	1990	32.60774549	36.72430842	27.94592604
Deaths	Sub-Saharan Africa	Male	65-69 years	Number	1990	2128.565159	2440.450453	1751.390135
Deaths	Sub-Saharan Africa	Female	65-69 years	Number	1990	622.9444099	746.2672128	489.3532421
Deaths	Sub-Saharan Africa	Both	65-69 years	Number	1990	2751.509569	3097.304544	2299.039203
Deaths	Sub-Saharan Africa	Male	65-69 years	Rate	1990	66.62558034	76.38780849	54.81973792
Deaths	Sub-Saharan Africa	Female	65-69 years	Rate	1990	18.84457001	22.5751841	14.80332961
Deaths	Sub-Saharan Africa	Both	65-69 years	Rate	1990	42.3275705	47.6470727	35.36703817
Deaths	Sub-Saharan Africa	Male	70-74 years	Number	1990	1867.854802	2143.703221	1490.101659
Deaths	Sub-Saharan Africa	Female	70-74 years	Number	1990	548.499009	641.362202	449.7036829
Deaths	Sub-Saharan Africa	Both	70-74 years	Number	1990	2416.353811	2713.547454	2018.046183
Deaths	Sub-Saharan Africa	Male	70-74 years	Rate	1990	84.08742119	96.50561457	67.0816627
Deaths	Sub-Saharan Africa	Female	70-74 years	Rate	1990	23.26336713	27.20195319	19.07318282
Deaths	Sub-Saharan Africa	Both	70-74 years	Rate	1990	52.76913059	59.25934328	44.07075739
Deaths	Sub-Saharan Africa	Male	75-79 years	Number	1990	1351.34637	1519.274216	1108.27915
Deaths	Sub-Saharan Africa	Female	75-79 years	Number	1990	387.3836584	460.0116866	321.7576752
Deaths	Sub-Saharan Africa	Both	75-79 years	Number	1990	1738.730028	1921.292313	1467.921602
Deaths	Sub-Saharan Africa	Male	75-79 years	Rate	1990	108.6303387	122.129512	89.09095555
Deaths	Sub-Saharan Africa	Female	75-79 years	Rate	1990	27.39179066	32.52729831	22.75139565
Deaths	Sub-Saharan Africa	Both	75-79 years	Rate	1990	65.40958928	72.27743184	55.22199969
Deaths	Sub-Saharan Africa	Male	All ages	Number	1990	29947.01626	33894.88688	25878.81798
Deaths	Sub-Saharan Africa	Female	All ages	Number	1990	9500.319478	10907.20894	7540.937647
Deaths	Sub-Saharan Africa	Both	All ages	Number	1990	39447.33574	43514.0055	34877.86434
Deaths	Sub-Saharan Africa	Male	All ages	Rate	1990	12.30884906	13.93150633	10.63673462
Deaths	Sub-Saharan Africa	Female	All ages	Rate	1990	3.82972617	4.39686514	3.039868956
Deaths	Sub-Saharan Africa	Both	All ages	Rate	1990	8.028120931	8.855748857	7.098165376
Deaths	Sub-Saharan Africa	Male	Age-standardized	Rate	1990	22.06401521	24.86912589	19.08170329
Deaths	Sub-Saharan Africa	Female	Age-standardized	Rate	1990	6.370435915	7.306409099	5.171659856
Deaths	Sub-Saharan Africa	Both	Age-standardized	Rate	1990	13.9806461	15.4135823	12.34112132
Deaths	Sub-Saharan Africa	Male	80-84	Number	1990	741.5879047	839.4368752	614.5341083
Deaths	Sub-Saharan Africa	Female	80-84	Number	1990	208.1264374	250.4737087	169.9681599
Deaths	Sub-Saharan Africa	Both	80-84	Number	1990	949.7143422	1054.742822	816.6973486
Deaths	Sub-Saharan Africa	Male	80-84	Rate	1990	129.2097095	146.2583116	107.0726385
Deaths	Sub-Saharan Africa	Female	80-84	Rate	1990	28.36747221	34.13937249	23.16652854
Deaths	Sub-Saharan Africa	Both	80-84	Rate	1990	72.62916378	80.66119015	62.45672289
Deaths	Sub-Saharan Africa	Male	85-89	Number	1990	289.0614122	323.1192834	241.0664438
Deaths	Sub-Saharan Africa	Female	85-89	Number	1990	93.71491204	112.3492877	72.62748081
Deaths	Sub-Saharan Africa	Both	85-89	Number	1990	382.7763243	424.8740932	326.910438
Deaths	Sub-Saharan Africa	Male	85-89	Rate	1990	136.4234198	152.4971366	113.7720473
Deaths	Sub-Saharan Africa	Female	85-89	Rate	1990	30.52232837	36.59142156	23.65429119
Deaths	Sub-Saharan Africa	Both	85-89	Rate	1990	73.76364896	81.87618063	62.99790572
Deaths	Sub-Saharan Africa	Male	90-94	Number	1990	63.67964233	73.45743795	51.76271912
Deaths	Sub-Saharan Africa	Female	90-94	Number	1990	23.03539988	27.84197889	16.28918878
Deaths	Sub-Saharan Africa	Both	90-94	Number	1990	86.71504221	97.65490349	73.94557229
Deaths	Sub-Saharan Africa	Male	90-94	Rate	1990	118.9818063	137.2510638	96.71570995
Deaths	Sub-Saharan Africa	Female	90-94	Rate	1990	24.86599094	30.05454206	17.58366786
Deaths	Sub-Saharan Africa	Both	90-94	Rate	1990	59.32939019	66.81431186	50.59267226
Deaths	Sub-Saharan Africa	Male	95+ years	Number	1990	9.425526135	10.85675641	7.21858008
Deaths	Sub-Saharan Africa	Female	95+ years	Number	1990	7.855252732	9.703744153	5.263894962
Deaths	Sub-Saharan Africa	Both	95+ years	Number	1990	17.28077887	19.82690991	13.41426201
Deaths	Sub-Saharan Africa	Male	95+ years	Rate	1990	98.06774392	112.9589577	75.10560712
Deaths	Sub-Saharan Africa	Female	95+ years	Rate	1990	34.9302203	43.14997016	23.4071413
Deaths	Sub-Saharan Africa	Both	95+ years	Rate	1990	53.83478165	61.76673944	41.78942811
Deaths	High-income North America	Male	10-14 years	Number	1990	235.2894398	245.9703674	223.7889164
Deaths	High-income North America	Female	10-14 years	Number	1990	83.90475252	88.0219948	79.6676882
Deaths	High-income North America	Both	10-14 years	Number	1990	319.1941923	330.9523036	307.1288043
Deaths	High-income North America	Male	10-14 years	Rate	1990	2.354759641	2.461653589	2.239663237
Deaths	High-income North America	Female	10-14 years	Rate	1990	0.882880121	0.926203428	0.838295997
Deaths	High-income North America	Both	10-14 years	Rate	1990	1.63726222	1.697573816	1.57537449
Deaths	High-income North America	Male	15-19 years	Number	1990	1929.987589	1981.712852	1878.751355
Deaths	High-income North America	Female	15-19 years	Number	1990	392.2844882	404.9282235	379.6531193
Deaths	High-income North America	Both	15-19 years	Number	1990	2322.272077	2379.233685	2266.408011
Deaths	High-income North America	Male	15-19 years	Rate	1990	18.75927924	19.26204344	18.26126836
Deaths	High-income North America	Female	15-19 years	Rate	1990	4.017659084	4.147152397	3.888292424
Deaths	High-income North America	Both	15-19 years	Rate	1990	11.58114405	11.86521093	11.3025506
Deaths	High-income North America	Male	20-24 years	Number	1990	2968.722293	3036.680356	2899.44391
Deaths	High-income North America	Female	20-24 years	Number	1990	484.4695213	499.9709251	469.6593517
Deaths	High-income North America	Both	20-24 years	Number	1990	3453.191815	3523.22715	3378.831863
Deaths	High-income North America	Male	20-24 years	Rate	1990	26.99246085	27.61035473	26.36256224
Deaths	High-income North America	Female	20-24 years	Rate	1990	4.558818951	4.704685905	4.419456454
Deaths	High-income North America	Both	20-24 years	Rate	1990	15.96820483	16.29206132	15.62435051
Deaths	High-income North America	Male	25-29 years	Number	1990	3347.047552	3428.860874	3276.942122
Deaths	High-income North America	Female	25-29 years	Number	1990	699.4344047	719.2164129	678.7107079
Deaths	High-income North America	Both	25-29 years	Number	1990	4046.481957	4135.801698	3968.706768
Deaths	High-income North America	Male	25-29 years	Rate	1990	27.55906529	28.23270336	26.98182816
Deaths	High-income North America	Female	25-29 years	Rate	1990	5.802453397	5.966563398	5.630531222
Deaths	High-income North America	Both	25-29 years	Rate	1990	16.72161367	17.09071706	16.40021679
Deaths	High-income North America	Male	30-34 years	Number	1990	3463.282175	3554.487423	3386.163776
Deaths	High-income North America	Female	30-34 years	Number	1990	874.1551528	898.3654528	851.0267758
Deaths	High-income North America	Both	30-34 years	Number	1990	4337.437327	4433.749479	4251.597096
Deaths	High-income North America	Male	30-34 years	Rate	1990	28.01313008	28.75085353	27.38934962
Deaths	High-income North America	Female	30-34 years	Rate	1990	7.026713366	7.221322799	6.840800745
Deaths	High-income North America	Both	30-34 years	Rate	1990	17.48718246	17.87548275	17.14110165
Deaths	High-income North America	Male	35-39 years	Number	1990	3094.474217	3172.865296	3019.868497
Deaths	High-income North America	Female	35-39 years	Number	1990	861.6287574	884.2632798	839.2753852
Deaths	High-income North America	Both	35-39 years	Number	1990	3956.102974	4048.106581	3876.23934
Deaths	High-income North America	Male	35-39 years	Rate	1990	27.53672605	28.23430293	26.87283387
Deaths	High-income North America	Female	35-39 years	Rate	1990	7.559667795	7.758256188	7.363546128
Deaths	High-income North America	Both	35-39 years	Rate	1990	17.47755636	17.88401652	17.12472906
Deaths	High-income North America	Male	40-44 years	Number	1990	2498.800681	2559.306755	2440.410246
Deaths	High-income North America	Female	40-44 years	Number	1990	783.4075681	804.6224885	764.588671
Deaths	High-income North America	Both	40-44 years	Number	1990	3282.20825	3349.781905	3218.439545
Deaths	High-income North America	Male	40-44 years	Rate	1990	25.10698961	25.7149314	24.52030494
Deaths	High-income North America	Female	40-44 years	Rate	1990	7.708082431	7.916819699	7.52292005
Deaths	High-income North America	Both	40-44 years	Rate	1990	16.31635279	16.65227163	15.99934893
Deaths	High-income North America	Male	45-49 years	Number	1990	1903.174462	1952.029416	1854.86436
Deaths	High-income North America	Female	45-49 years	Number	1990	647.3238248	666.4260057	627.3463669
Deaths	High-income North America	Both	45-49 years	Number	1990	2550.498287	2605.263418	2496.100666
Deaths	High-income North America	Male	45-49 years	Rate	1990	24.79839938	25.43498036	24.16891783
Deaths	High-income North America	Female	45-49 years	Rate	1990	8.172777695	8.413952007	7.920552586
Deaths	High-income North America	Both	45-49 years	Rate	1990	16.35451301	16.70568245	16.00570015
Deaths	High-income North America	Male	50-54 years	Number	1990	1522.582021	1561.38696	1487.606337
Deaths	High-income North America	Female	50-54 years	Number	1990	531.6054954	548.9780338	514.4624331
Deaths	High-income North America	Both	50-54 years	Number	1990	2054.187517	2097.860053	2007.769444
Deaths	High-income North America	Male	50-54 years	Rate	1990	24.43583851	25.05861692	23.87451559
Deaths	High-income North America	Female	50-54 years	Rate	1990	8.121103289	8.386495915	7.859216268
Deaths	High-income North America	Both	50-54 years	Rate	1990	16.07733622	16.41914437	15.7140398
Deaths	High-income North America	Male	55-59 years	Number	1990	1492.124051	1531.497538	1454.89174
Deaths	High-income North America	Female	55-59 years	Number	1990	501.5270134	517.5457444	481.8303584
Deaths	High-income North America	Both	55-59 years	Number	1990	1993.651065	2043.048623	1944.454568
Deaths	High-income North America	Male	55-59 years	Rate	1990	26.45875116	27.15693258	25.79853765
Deaths	High-income North America	Female	55-59 years	Rate	1990	8.217645999	8.480116928	7.894911364
Deaths	High-income North America	Both	55-59 years	Rate	1990	16.97810253	17.39877635	16.55914096
Deaths	High-income North America	Male	60-64 years	Number	1990	1481.702585	1519.050231	1444.253283
Deaths	High-income North America	Female	60-64 years	Number	1990	458.4611085	473.8789687	441.6709731
Deaths	High-income North America	Both	60-64 years	Number	1990	1940.163693	1984.757498	1891.23214
Deaths	High-income North America	Male	60-64 years	Rate	1990	26.75757578	27.43202454	26.08129126
Deaths	High-income North America	Female	60-64 years	Rate	1990	7.290854308	7.536042766	7.023842715
Deaths	High-income North America	Both	60-64 years	Rate	1990	16.40636881	16.78346195	15.99259491
Deaths	High-income North America	Male	65-69 years	Number	1990	1474.681152	1511.002978	1428.460753
Deaths	High-income North America	Female	65-69 years	Number	1990	429.3444713	446.0061969	404.9716717
Deaths	High-income North America	Both	65-69 years	Number	1990	1904.025624	1947.905368	1835.894795
Deaths	High-income North America	Male	65-69 years	Rate	1990	29.45578845	30.18129308	28.53256629
Deaths	High-income North America	Female	65-69 years	Rate	1990	7.002295236	7.27403583	6.604792648
Deaths	High-income North America	Both	65-69 years	Rate	1990	17.09500799	17.48897569	16.48330558
Deaths	High-income North America	Male	70-74 years	Number	1990	1396.804589	1439.000481	1350.031725
Deaths	High-income North America	Female	70-74 years	Number	1990	336.0571404	351.6544825	313.4642531
Deaths	High-income North America	Both	70-74 years	Number	1990	1732.861729	1785.015501	1668.233637
Deaths	High-income North America	Male	70-74 years	Rate	1990	36.74636055	37.85642669	35.51588599
Deaths	High-income North America	Female	70-74 years	Rate	1990	6.630867421	6.938624332	6.185078826
Deaths	High-income North America	Both	70-74 years	Rate	1990	19.5378007	20.12582799	18.80912698
Deaths	High-income North America	Male	75-79 years	Number	1990	1305.175612	1346.145998	1248.191982
Deaths	High-income North America	Female	75-79 years	Number	1990	261.3880616	276.6287479	235.944107
Deaths	High-income North America	Both	75-79 years	Number	1990	1566.563673	1617.654317	1484.452963
Deaths	High-income North America	Male	75-79 years	Rate	1990	49.10341819	50.64480925	46.95957566
Deaths	High-income North America	Female	75-79 years	Rate	1990	6.413956631	6.787933545	5.789611278
Deaths	High-income North America	Both	75-79 years	Rate	1990	23.26586007	24.02463406	22.04639078
Deaths	High-income North America	Male	All ages	Number	1990	29638.02753	30047.0767	29169.75275
Deaths	High-income North America	Female	All ages	Number	1990	7658.331915	7806.185641	7484.758798
Deaths	High-income North America	Both	All ages	Number	1990	37296.35945	37800.98562	36697.97023
Deaths	High-income North America	Male	All ages	Rate	1990	21.54488556	21.84223725	21.20448077
Deaths	High-income North America	Female	All ages	Rate	1990	5.324007217	5.42679387	5.203340663
Deaths	High-income North America	Both	All ages	Rate	1990	13.25341842	13.43273946	13.04077829
Deaths	High-income North America	Male	Age-standardized	Rate	1990	19.9104799	20.19104091	19.58204419
Deaths	High-income North America	Female	Age-standardized	Rate	1990	4.772486523	4.857035967	4.682305788
Deaths	High-income North America	Both	Age-standardized	Rate	1990	11.94376957	12.1022948	11.76858069
Deaths	High-income North America	Male	80-84	Number	1990	907.9623762	949.7128872	828.1501865
Deaths	High-income North America	Female	80-84	Number	1990	177.7577886	193.3469253	147.5682573
Deaths	High-income North America	Both	80-84	Number	1990	1085.720165	1138.044623	977.019975
Deaths	High-income North America	Male	80-84	Rate	1990	60.29059581	63.06291683	54.99089992
Deaths	High-income North America	Female	80-84	Rate	1990	6.365497067	6.923743234	5.284411537
Deaths	High-income North America	Both	80-84	Rate	1990	25.25813511	26.47540846	22.72933978
Deaths	High-income North America	Male	85-89	Number	1990	445.0594646	475.0597307	389.4276762
Deaths	High-income North America	Female	85-89	Number	1990	96.04376776	106.7499284	75.74418153
Deaths	High-income North America	Both	85-89	Number	1990	541.1032324	580.1501953	463.6948169
Deaths	High-income North America	Male	85-89	Rate	1990	66.83935924	71.34482136	58.48453615
Deaths	High-income North America	Female	85-89	Rate	1990	6.192212363	6.882468709	4.883440834
Deaths	High-income North America	Both	85-89	Rate	1990	24.40804126	26.16936854	20.91630866
Deaths	High-income North America	Male	90-94	Number	1990	144.121955	157.4228159	120.376793
Deaths	High-income North America	Female	90-94	Number	1990	32.28036394	36.42061068	24.59075488
Deaths	High-income North America	Both	90-94	Number	1990	176.4023189	193.5087984	145.1282359
Deaths	High-income North America	Male	90-94	Rate	1990	69.32382354	75.72164497	57.90220897
Deaths	High-income North America	Female	90-94	Rate	1990	5.161965106	5.824033516	3.932316837
Deaths	High-income North America	Both	90-94	Rate	1990	21.1704712	23.22346139	17.41719245
Deaths	High-income North America	Male	95+ years	Number	1990	27.0353178	30.53924867	20.32400588
Deaths	High-income North America	Female	95+ years	Number	1990	7.258234146	8.344468625	5.096049195
Deaths	High-income North America	Both	95+ years	Number	1990	34.29355195	38.85938418	25.4989839
Deaths	High-income North America	Male	95+ years	Rate	1990	45.84166015	51.78299989	34.46181684
Deaths	High-income North America	Female	95+ years	Rate	1990	3.42695786	3.939820866	2.406087416
Deaths	High-income North America	Both	95+ years	Rate	1990	12.66502757	14.35124518	9.417086177
Deaths	Global	Male	10-14 years	Number	1990	6754.808533	7597.724029	5460.108999
Deaths	Global	Female	10-14 years	Number	1990	5196.61209	6072.249957	3468.281765
Deaths	Global	Both	10-14 years	Number	1990	11951.42062	13299.10326	9265.217514
Deaths	Global	Male	10-14 years	Rate	1990	2.462991254	2.770341712	1.990907758
Deaths	Global	Female	10-14 years	Rate	1990	1.98776123	2.322702337	1.326655888
Deaths	Global	Both	10-14 years	Rate	1990	2.231063678	2.48264597	1.729609468
Deaths	Global	Male	15-19 years	Number	1990	30036.01133	32787.34596	25683.42724
Deaths	Global	Female	15-19 years	Number	1990	28982.48427	32327.58451	21097.46986
Deaths	Global	Both	15-19 years	Number	1990	59018.4956	63364.75211	49297.20833
Deaths	Global	Male	15-19 years	Rate	1990	11.38225201	12.42487994	9.732824982
Deaths	Global	Female	15-19 years	Rate	1990	11.34171393	12.65075181	8.256071683
Deaths	Global	Both	15-19 years	Rate	1990	11.36230864	12.19905494	9.490755237
Deaths	Global	Male	20-24 years	Number	1990	45202.23402	48885.09603	37904.80699
Deaths	Global	Female	20-24 years	Number	1990	34324.52653	39243.71782	23590.93202
Deaths	Global	Both	20-24 years	Number	1990	79526.76055	85630.63443	65287.7699
Deaths	Global	Male	20-24 years	Rate	1990	18.23016709	19.71547398	15.28709764
Deaths	Global	Female	20-24 years	Rate	1990	14.05965163	16.07459904	9.663069515
Deaths	Global	Both	20-24 years	Rate	1990	16.16108825	17.4014914	13.26750145
Deaths	Global	Male	25-29 years	Number	1990	45905.40612	48698.79117	40998.96896
Deaths	Global	Female	25-29 years	Number	1990	29275.29772	32968.62856	20915.69849
Deaths	Global	Both	25-29 years	Number	1990	75180.70384	79768.40006	63797.15064
Deaths	Global	Male	25-29 years	Rate	1990	20.62978166	21.88512234	18.42484033
Deaths	Global	Female	25-29 years	Rate	1990	13.3009333	14.97896054	9.502834546
Deaths	Global	Both	25-29 years	Rate	1990	16.98539668	18.02188392	14.41353773
Deaths	Global	Male	30-34 years	Number	1990	43955.67879	46289.87441	40046.11988
Deaths	Global	Female	30-34 years	Number	1990	22862.14832	25855.87372	16465.53244
Deaths	Global	Both	30-34 years	Number	1990	66817.82711	70969.77211	58633.30805
Deaths	Global	Male	30-34 years	Rate	1990	22.50519873	23.7003011	20.50351424
Deaths	Global	Female	30-34 years	Rate	1990	12.02580793	13.60054911	8.661099023
Deaths	Global	Both	30-34 years	Rate	1990	17.3362555	18.41350064	15.21273668
Deaths	Global	Male	35-39 years	Number	1990	43504.72813	46408.94235	37899.53671
Deaths	Global	Female	35-39 years	Number	1990	22409.59299	25718.13267	15658.75798
Deaths	Global	Both	35-39 years	Number	1990	65914.32112	70309.75643	56637.03517
Deaths	Global	Male	35-39 years	Rate	1990	24.33270607	25.95706723	21.19765659
Deaths	Global	Female	35-39 years	Rate	1990	12.9196688	14.82712142	9.027650208
Deaths	Global	Both	35-39 years	Rate	1990	18.71266307	19.96049963	16.07889967
Deaths	Global	Male	40-44 years	Number	1990	37067.24826	39536.71997	32724.09204
Deaths	Global	Female	40-44 years	Number	1990	17773.75236	20260.2699	13168.01149
Deaths	Global	Both	40-44 years	Number	1990	54841.00062	58631.85612	47199.98258
Deaths	Global	Male	40-44 years	Rate	1990	25.34405656	27.03251291	22.37450252
Deaths	Global	Female	40-44 years	Rate	1990	12.67512522	14.44835355	9.390599751
Deaths	Global	Both	40-44 years	Rate	1990	19.14293761	20.46618316	16.47574463
Deaths	Global	Male	45-49 years	Number	1990	31560.51327	33853.32487	28015.8929
Deaths	Global	Female	45-49 years	Number	1990	14441.31326	16230.71052	10735.05623
Deaths	Global	Both	45-49 years	Number	1990	46001.82653	48920.49438	40367.65009
Deaths	Global	Male	45-49 years	Rate	1990	26.65700489	28.59358588	23.66310674
Deaths	Global	Female	45-49 years	Rate	1990	12.69000709	14.26240314	9.433209932
Deaths	Global	Both	45-49 years	Rate	1990	19.81167939	21.06866669	17.38519971
Deaths	Global	Male	50-54 years	Number	1990	32735.53883	35118.05443	28963.17401
Deaths	Global	Female	50-54 years	Number	1990	16143.70617	18489.87617	12242.49713
Deaths	Global	Both	50-54 years	Number	1990	48879.245	52174.70288	42578.69143
Deaths	Global	Male	50-54 years	Rate	1990	30.40791638	32.62102597	26.90378117
Deaths	Global	Female	50-54 years	Rate	1990	15.38714962	17.62336902	11.66876634
Deaths	Global	Both	50-54 years	Rate	1990	22.99426431	24.54454664	20.03029476
Deaths	Global	Male	55-59 years	Number	1990	29807.72291	32228.56884	25957.78553
Deaths	Global	Female	55-59 years	Number	1990	14941.7637	17232.58128	11258.36592
Deaths	Global	Both	55-59 years	Number	1990	44749.48661	48081.69765	38422.8778
Deaths	Global	Male	55-59 years	Rate	1990	32.08994893	34.69614674	27.94524138
Deaths	Global	Female	55-59 years	Rate	1990	16.18616863	18.66777391	12.19600397
Deaths	Global	Both	55-59 years	Rate	1990	24.16279512	25.96204553	20.74669889
Deaths	Global	Male	60-64 years	Number	1990	25772.35267	27982.6493	21838.69971
Deaths	Global	Female	60-64 years	Number	1990	13753.34378	15737.47505	10491.11163
Deaths	Global	Both	60-64 years	Number	1990	39525.69645	42255.62393	34462.0368
Deaths	Global	Male	60-64 years	Rate	1990	32.81174976	35.62576139	27.8036685
Deaths	Global	Female	60-64 years	Rate	1990	16.75946813	19.17727905	12.78419662
Deaths	Global	Both	60-64 years	Rate	1990	24.60985261	26.30958516	21.45707027
Deaths	Global	Male	65-69 years	Number	1990	20945.00192	22870.38152	17305.94541
Deaths	Global	Female	65-69 years	Number	1990	13167.38758	14876.76836	9852.398557
Deaths	Global	Both	65-69 years	Number	1990	34112.3895	36634.40097	28940.01964
Deaths	Global	Male	65-69 years	Rate	1990	36.53332903	39.89167327	30.18590307
Deaths	Global	Female	65-69 years	Rate	1990	19.86683321	22.4459312	14.86520827
Deaths	Global	Both	65-69 years	Rate	1990	27.59690904	29.63721528	23.41246395
Deaths	Global	Male	70-74 years	Number	1990	17280.05873	18925.17078	13966.85734
Deaths	Global	Female	70-74 years	Number	1990	11903.52212	13585.85018	8692.701129
Deaths	Global	Both	70-74 years	Number	1990	29183.58085	31378.45198	23809.50979
Deaths	Global	Male	70-74 years	Rate	1990	45.93498664	50.30813152	37.12761717
Deaths	Global	Female	70-74 years	Rate	1990	25.3036854	28.87986223	18.47834384
Deaths	Global	Both	70-74 years	Rate	1990	34.47104048	37.06357674	28.12329919
Deaths	Global	Male	75-79 years	Number	1990	14840.92198	15888.94591	12511.66434
Deaths	Global	Female	75-79 years	Number	1990	10996.64233	12345.40974	8363.968885
Deaths	Global	Both	75-79 years	Number	1990	25837.5643	27578.17719	21756.55688
Deaths	Global	Male	75-79 years	Rate	1990	58.81592086	62.96933482	49.58486142
Deaths	Global	Female	75-79 years	Rate	1990	30.27486228	33.98815462	23.02684752
Deaths	Global	Both	75-79 years	Rate	1990	41.97441054	44.8021229	35.34461065
Deaths	Global	Male	All ages	Number	1990	440844.3928	469563.7481	389997.0824
Deaths	Global	Female	All ages	Number	1990	268204.8484	299619.3046	194452.0281
Deaths	Global	Both	All ages	Number	1990	709049.2411	751265.1416	610547.7188
Deaths	Global	Male	All ages	Rate	1990	16.41424332	17.48356959	14.52101265
Deaths	Global	Female	All ages	Rate	1990	10.12903932	11.31543943	7.343686179
Deaths	Global	Both	All ages	Rate	1990	13.29395018	14.08545526	11.44714709
Deaths	Global	Male	Age-standardized	Rate	1990	19.2628408	20.4846558	17.06592947
Deaths	Global	Female	Age-standardized	Rate	1990	10.86418174	12.12357295	7.926386304
Deaths	Global	Both	Age-standardized	Rate	1990	14.86267391	15.74240213	12.79777037
Deaths	Global	Male	80-84	Number	1990	9618.481989	10234.9954	8300.382355
Deaths	Global	Female	80-84	Number	1990	7385.229644	8208.558796	5493.492996
Deaths	Global	Both	80-84	Number	1990	17003.71163	18132.08239	14250.39756
Deaths	Global	Male	80-84	Rate	1990	72.40957358	77.05079174	62.48669463
Deaths	Global	Female	80-84	Rate	1990	33.4286921	37.1554302	24.86588702
Deaths	Global	Both	80-84	Rate	1990	48.06576954	51.25542659	40.28275355
Deaths	Global	Male	85-89	Number	1990	4608.973251	4902.553225	3936.479624
Deaths	Global	Female	85-89	Number	1990	3639.019178	4066.779247	2750.004566
Deaths	Global	Both	85-89	Number	1990	8247.992429	8855.625364	6936.946432
Deaths	Global	Male	85-89	Rate	1990	91.01338906	96.81071242	77.73365824
Deaths	Global	Female	85-89	Rate	1990	36.21991536	40.47750037	27.37136788
Deaths	Global	Both	85-89	Rate	1990	54.58244229	58.60355287	45.90638044
Deaths	Global	Male	90-94	Number	1990	1094.404738	1167.660988	947.852504
Deaths	Global	Female	90-94	Number	1990	868.781211	964.1996572	676.3163847
Deaths	Global	Both	90-94	Number	1990	1963.18595	2119.208706	1667.483189
Deaths	Global	Male	90-94	Rate	1990	86.92923032	92.74801852	75.28849769
Deaths	Global	Female	90-94	Rate	1990	28.70839557	31.86144546	22.34850162
Deaths	Global	Both	90-94	Rate	1990	45.81330283	49.4542813	38.91272363
Deaths	Global	Male	95+ years	Number	1990	154.3073104	167.7551507	128.454804
Deaths	Global	Female	95+ years	Number	1990	139.7251064	157.361602	108.022892
Deaths	Global	Both	95+ years	Number	1990	294.0324168	325.8109485	237.1528754
Deaths	Global	Male	95+ years	Rate	1990	59.29623919	64.46389036	49.36180124
Deaths	Global	Female	95+ years	Rate	1990	18.43691056	20.76406922	14.2537619
Deaths	Global	Both	95+ years	Rate	1990	28.88088732	32.00228531	23.29398081
Deaths	Central Sub-Saharan Africa	Male	10-14 years	Number	1990	110.5064674	154.7381622	72.5319121
Deaths	Central Sub-Saharan Africa	Female	10-14 years	Number	1990	33.96523381	50.16921446	20.83903862
Deaths	Central Sub-Saharan Africa	Both	10-14 years	Number	1990	144.4717012	192.9462394	103.1372602
Deaths	Central Sub-Saharan Africa	Male	10-14 years	Rate	1990	3.257228362	4.560977673	2.137911081
Deaths	Central Sub-Saharan Africa	Female	10-14 years	Rate	1990	1.010350166	1.492363468	0.61989051
Deaths	Central Sub-Saharan Africa	Both	10-14 years	Rate	1990	2.138932845	2.856608216	1.52696806
Deaths	Central Sub-Saharan Africa	Male	15-19 years	Number	1990	210.3169846	297.771084	146.1277109
Deaths	Central Sub-Saharan Africa	Female	15-19 years	Number	1990	92.37802045	148.070515	58.09651165
Deaths	Central Sub-Saharan Africa	Both	15-19 years	Number	1990	302.6950051	421.5456816	220.2940385
Deaths	Central Sub-Saharan Africa	Male	15-19 years	Rate	1990	7.345547452	10.39997617	5.103667857
Deaths	Central Sub-Saharan Africa	Female	15-19 years	Rate	1990	3.268431	5.238889715	2.055515357
Deaths	Central Sub-Saharan Africa	Both	15-19 years	Rate	1990	5.32018104	7.409105884	3.871897941
Deaths	Central Sub-Saharan Africa	Male	20-24 years	Number	1990	264.6494686	401.9497185	180.4029537
Deaths	Central Sub-Saharan Africa	Female	20-24 years	Number	1990	88.65924452	132.3655339	55.80605859
Deaths	Central Sub-Saharan Africa	Both	20-24 years	Number	1990	353.3087131	509.3743764	254.0221774
Deaths	Central Sub-Saharan Africa	Male	20-24 years	Rate	1990	10.88967791	16.53924716	7.423140014
Deaths	Central Sub-Saharan Africa	Female	20-24 years	Rate	1990	3.643071222	5.438993642	2.293110518
Deaths	Central Sub-Saharan Africa	Both	20-24 years	Rate	1990	7.263870123	10.4725108	5.222583075
Deaths	Central Sub-Saharan Africa	Male	25-29 years	Number	1990	252.872188	373.8883949	175.1495929
Deaths	Central Sub-Saharan Africa	Female	25-29 years	Number	1990	80.17144331	123.3042187	50.69808627
Deaths	Central Sub-Saharan Africa	Both	25-29 years	Number	1990	333.0436314	468.5954271	239.2334256
Deaths	Central Sub-Saharan Africa	Male	25-29 years	Rate	1990	12.43438216	18.38506332	8.612560322
Deaths	Central Sub-Saharan Africa	Female	25-29 years	Rate	1990	3.841811438	5.908731817	2.429449685
Deaths	Central Sub-Saharan Africa	Both	25-29 years	Rate	1990	8.082667883	11.37238744	5.805978988
Deaths	Central Sub-Saharan Africa	Male	30-34 years	Number	1990	228.1098201	327.9811102	167.4500396
Deaths	Central Sub-Saharan Africa	Female	30-34 years	Number	1990	67.31527567	100.6829051	44.07651227
Deaths	Central Sub-Saharan Africa	Both	30-34 years	Number	1990	295.4250958	406.1666163	221.7951245
Deaths	Central Sub-Saharan Africa	Male	30-34 years	Rate	1990	13.89838704	19.98339401	10.20247817
Deaths	Central Sub-Saharan Africa	Female	30-34 years	Rate	1990	3.970984727	5.939369248	2.600110529
Deaths	Central Sub-Saharan Africa	Both	30-34 years	Rate	1990	8.854482689	12.17362819	6.647644761
Deaths	Central Sub-Saharan Africa	Male	35-39 years	Number	1990	254.1209371	346.742551	179.2526963
Deaths	Central Sub-Saharan Africa	Female	35-39 years	Number	1990	63.68589915	92.70531124	41.24299767
Deaths	Central Sub-Saharan Africa	Both	35-39 years	Number	1990	317.8068363	426.2687698	240.0936087
Deaths	Central Sub-Saharan Africa	Male	35-39 years	Rate	1990	18.74160651	25.57251884	13.22001854
Deaths	Central Sub-Saharan Africa	Female	35-39 years	Rate	1990	4.562427718	6.641364686	2.954628862
Deaths	Central Sub-Saharan Africa	Both	35-39 years	Rate	1990	11.54906928	15.49056532	8.72497821
Deaths	Central Sub-Saharan Africa	Male	40-44 years	Number	1990	240.1283023	327.3950968	165.5630164
Deaths	Central Sub-Saharan Africa	Female	40-44 years	Number	1990	53.0691811	74.72565885	35.93153139
Deaths	Central Sub-Saharan Africa	Both	40-44 years	Number	1990	293.1974834	386.3177446	212.0402651
Deaths	Central Sub-Saharan Africa	Male	40-44 years	Rate	1990	25.91231095	35.32929468	17.8659505
Deaths	Central Sub-Saharan Africa	Female	40-44 years	Rate	1990	5.177834238	7.290805452	3.505754368
Deaths	Central Sub-Saharan Africa	Both	40-44 years	Rate	1990	15.02324201	19.79466161	10.86480068
Deaths	Central Sub-Saharan Africa	Male	45-49 years	Number	1990	289.6867621	393.0804683	202.342432
Deaths	Central Sub-Saharan Africa	Female	45-49 years	Number	1990	67.46152585	93.91056083	44.11453402
Deaths	Central Sub-Saharan Africa	Both	45-49 years	Number	1990	357.148288	472.6774685	260.434171
Deaths	Central Sub-Saharan Africa	Male	45-49 years	Rate	1990	36.03126978	48.89138977	25.16737286
Deaths	Central Sub-Saharan Africa	Female	45-49 years	Rate	1990	7.507049701	10.4502713	4.909020293
Deaths	Central Sub-Saharan Africa	Both	45-49 years	Rate	1990	20.97627836	27.76161748	15.29599847
Deaths	Central Sub-Saharan Africa	Male	50-54 years	Number	1990	336.6002298	470.6873843	241.0947446
Deaths	Central Sub-Saharan Africa	Female	50-54 years	Number	1990	102.2721702	146.4135487	64.77860159
Deaths	Central Sub-Saharan Africa	Both	50-54 years	Number	1990	438.8723999	577.203242	333.4397384
Deaths	Central Sub-Saharan Africa	Male	50-54 years	Rate	1990	48.57339953	67.92296722	34.79139441
Deaths	Central Sub-Saharan Africa	Female	50-54 years	Rate	1990	12.87484569	18.43171845	8.154852861
Deaths	Central Sub-Saharan Africa	Both	50-54 years	Rate	1990	29.50742244	38.80804511	22.41869669
Deaths	Central Sub-Saharan Africa	Male	55-59 years	Number	1990	360.9721453	490.023819	258.9614482
Deaths	Central Sub-Saharan Africa	Female	55-59 years	Number	1990	108.8530634	151.7042997	71.29383088
Deaths	Central Sub-Saharan Africa	Both	55-59 years	Number	1990	469.8252087	601.413475	353.2312651
Deaths	Central Sub-Saharan Africa	Male	55-59 years	Rate	1990	61.92470535	84.06349631	44.42478896
Deaths	Central Sub-Saharan Africa	Female	55-59 years	Rate	1990	16.09351259	22.42890537	10.54052251
Deaths	Central Sub-Saharan Africa	Both	55-59 years	Rate	1990	37.3084543	47.75777616	28.04981995
Deaths	Central Sub-Saharan Africa	Male	60-64 years	Number	1990	300.4090921	407.9479268	217.6983636
Deaths	Central Sub-Saharan Africa	Female	60-64 years	Number	1990	103.797206	153.409178	65.87083664
Deaths	Central Sub-Saharan Africa	Both	60-64 years	Number	1990	404.2062981	523.7663489	306.1175091
Deaths	Central Sub-Saharan Africa	Male	60-64 years	Rate	1990	66.48958544	90.29117045	48.18320859
Deaths	Central Sub-Saharan Africa	Female	60-64 years	Rate	1990	19.62083445	28.99900873	12.45159509
Deaths	Central Sub-Saharan Africa	Both	60-64 years	Rate	1990	41.21067966	53.40037334	31.21007928
Deaths	Central Sub-Saharan Africa	Male	65-69 years	Number	1990	296.4025848	390.9192616	217.7133719
Deaths	Central Sub-Saharan Africa	Female	65-69 years	Number	1990	88.76039799	124.8658423	56.46831804
Deaths	Central Sub-Saharan Africa	Both	65-69 years	Number	1990	385.1629828	484.7839802	289.5835467
Deaths	Central Sub-Saharan Africa	Male	65-69 years	Rate	1990	90.33097234	119.1356581	66.34982818
Deaths	Central Sub-Saharan Africa	Female	65-69 years	Rate	1990	23.26971736	32.73523918	14.80391966
Deaths	Central Sub-Saharan Africa	Both	65-69 years	Rate	1990	54.2810912	68.32069699	40.81106339
Deaths	Central Sub-Saharan Africa	Male	70-74 years	Number	1990	239.2946453	323.4655837	172.1805403
Deaths	Central Sub-Saharan Africa	Female	70-74 years	Number	1990	68.39080983	94.5500917	46.74533046
Deaths	Central Sub-Saharan Africa	Both	70-74 years	Number	1990	307.6854551	401.8710695	229.8146711
Deaths	Central Sub-Saharan Africa	Male	70-74 years	Rate	1990	110.1250739	148.86113	79.23869213
Deaths	Central Sub-Saharan Africa	Female	70-74 years	Rate	1990	28.13157748	38.89182242	19.22802039
Deaths	Central Sub-Saharan Africa	Both	70-74 years	Rate	1990	66.82945094	87.28661845	49.9158736
Deaths	Central Sub-Saharan Africa	Male	75-79 years	Number	1990	160.6289151	213.4223369	119.8373743
Deaths	Central Sub-Saharan Africa	Female	75-79 years	Number	1990	35.43669712	47.55254565	24.03309738
Deaths	Central Sub-Saharan Africa	Both	75-79 years	Number	1990	196.0656122	252.835951	151.7934313
Deaths	Central Sub-Saharan Africa	Male	75-79 years	Rate	1990	142.199639	188.9359661	106.0881931
Deaths	Central Sub-Saharan Africa	Female	75-79 years	Rate	1990	30.2305215	40.56637244	20.50227944
Deaths	Central Sub-Saharan Africa	Both	75-79 years	Rate	1990	85.17861616	109.841885	65.94503886
Deaths	Central Sub-Saharan Africa	Male	All ages	Number	1990	3643.065586	4535.335224	2893.642431
Deaths	Central Sub-Saharan Africa	Female	All ages	Number	1990	1074.149074	1371.115564	780.0422572
Deaths	Central Sub-Saharan Africa	Both	All ages	Number	1990	4717.21466	5791.815091	3821.669516
Deaths	Central Sub-Saharan Africa	Male	All ages	Rate	1990	13.37360081	16.64909989	10.62248753
Deaths	Central Sub-Saharan Africa	Female	All ages	Rate	1990	3.874720388	4.945951692	2.813804629
Deaths	Central Sub-Saharan Africa	Both	All ages	Rate	1990	8.582574518	10.53771944	6.953205602
Deaths	Central Sub-Saharan Africa	Male	Age-standardized	Rate	1990	26.97765443	33.29753816	21.35239498
Deaths	Central Sub-Saharan Africa	Female	Age-standardized	Rate	1990	6.793712408	8.56644116	4.937238494
Deaths	Central Sub-Saharan Africa	Both	Age-standardized	Rate	1990	16.37368367	19.72257168	13.24674941
Deaths	Central Sub-Saharan Africa	Male	80-84	Number	1990	69.85400499	95.99431603	52.0134575
Deaths	Central Sub-Saharan Africa	Female	80-84	Number	1990	12.98008371	17.7238615	8.447864603
Deaths	Central Sub-Saharan Africa	Both	80-84	Number	1990	82.8340887	109.3315328	63.57710174
Deaths	Central Sub-Saharan Africa	Male	80-84	Rate	1990	171.1414935	235.1849492	127.4323613
Deaths	Central Sub-Saharan Africa	Female	80-84	Rate	1990	31.28841767	42.72326693	20.36352939
Deaths	Central Sub-Saharan Africa	Both	80-84	Rate	1990	100.6467655	132.842231	77.24874808
Deaths	Central Sub-Saharan Africa	Male	85-89	Number	1990	22.54290207	31.25323945	16.53401086
Deaths	Central Sub-Saharan Africa	Female	85-89	Number	1990	5.10975563	7.150030904	3.206447858
Deaths	Central Sub-Saharan Africa	Both	85-89	Number	1990	27.6526577	35.9688498	21.229964
Deaths	Central Sub-Saharan Africa	Male	85-89	Rate	1990	174.5892948	242.0487398	128.0518936
Deaths	Central Sub-Saharan Africa	Female	85-89	Rate	1990	33.75287847	47.23007159	21.18043459
Deaths	Central Sub-Saharan Africa	Both	85-89	Rate	1990	98.58103629	128.2280541	75.68429316
Deaths	Central Sub-Saharan Africa	Male	90-94	Number	1990	5.288415669	7.90848553	3.562597129
Deaths	Central Sub-Saharan Africa	Female	90-94	Number	1990	1.327788572	1.865954739	0.826956866
Deaths	Central Sub-Saharan Africa	Both	90-94	Number	1990	6.616204241	9.263406803	4.892421897
Deaths	Central Sub-Saharan Africa	Male	90-94	Rate	1990	162.1464745	242.4796249	109.2316869
Deaths	Central Sub-Saharan Africa	Female	90-94	Rate	1990	29.25128222	41.10712341	18.21792203
Deaths	Central Sub-Saharan Africa	Both	90-94	Rate	1990	84.81492919	118.7501418	62.71729252
Deaths	Central Sub-Saharan Africa	Male	95+ years	Number	1990	0.681720176	1.014218993	0.469025925
Deaths	Central Sub-Saharan Africa	Female	95+ years	Number	1990	0.51527799	0.753169363	0.293584814
Deaths	Central Sub-Saharan Africa	Both	95+ years	Number	1990	1.196998166	1.643160333	0.850135242
Deaths	Central Sub-Saharan Africa	Male	95+ years	Rate	1990	107.3541939	159.7145959	73.86007032
Deaths	Central Sub-Saharan Africa	Female	95+ years	Rate	1990	41.99198131	61.37866252	23.92535346
Deaths	Central Sub-Saharan Africa	Both	95+ years	Rate	1990	64.28194816	88.2420294	45.65449731
Deaths	Oceania	Male	10-14 years	Number	1990	6.998355116	9.125286921	5.272904989
Deaths	Oceania	Female	10-14 years	Number	1990	4.325123295	5.883582269	3.205711033
Deaths	Oceania	Both	10-14 years	Number	1990	11.32347841	14.14031859	8.988637224
Deaths	Oceania	Male	10-14 years	Rate	1990	1.691426458	2.205482785	1.274403893
Deaths	Oceania	Female	10-14 years	Rate	1990	1.148405916	1.562207647	0.851179785
Deaths	Oceania	Both	10-14 years	Rate	1990	1.432672805	1.78906597	1.137263271
Deaths	Oceania	Male	15-19 years	Number	1990	38.27595255	47.64868616	29.74249895
Deaths	Oceania	Female	15-19 years	Number	1990	24.06769477	30.59973326	18.75776115
Deaths	Oceania	Both	15-19 years	Number	1990	62.34364732	75.52530205	51.07402061
Deaths	Oceania	Male	15-19 years	Rate	1990	10.77417821	13.41247969	8.372123037
Deaths	Oceania	Female	15-19 years	Rate	1990	7.265322485	9.23715097	5.662411176
Deaths	Oceania	Both	15-19 years	Rate	1990	9.081052875	11.00110903	7.439505093
Deaths	Oceania	Male	20-24 years	Number	1990	53.16067524	65.86120768	42.47803914
Deaths	Oceania	Female	20-24 years	Number	1990	21.01971328	27.82953179	15.62301926
Deaths	Oceania	Both	20-24 years	Number	1990	74.18038852	89.34640415	60.19535535
Deaths	Oceania	Male	20-24 years	Rate	1990	16.92691815	20.97090126	13.52545445
Deaths	Oceania	Female	20-24 years	Rate	1990	6.984342704	9.247080812	5.191151713
Deaths	Oceania	Both	20-24 years	Rate	1990	12.06156236	14.52752198	9.787627789
Deaths	Oceania	Male	25-29 years	Number	1990	41.34458229	50.83273091	32.76900532
Deaths	Oceania	Female	25-29 years	Number	1990	16.52464282	22.55582653	12.15692672
Deaths	Oceania	Both	25-29 years	Number	1990	57.86922512	70.06204795	46.79513028
Deaths	Oceania	Male	25-29 years	Rate	1990	15.02345883	18.47118528	11.90733525
Deaths	Oceania	Female	25-29 years	Rate	1990	6.198830369	8.461286817	4.560384593
Deaths	Oceania	Both	25-29 years	Rate	1990	10.68137464	12.93189914	8.637342506
Deaths	Oceania	Male	30-34 years	Number	1990	35.2931326	43.01761995	27.67971138
Deaths	Oceania	Female	30-34 years	Number	1990	9.235987496	12.61588548	6.727238045
Deaths	Oceania	Both	30-34 years	Number	1990	44.5291201	53.74368668	36.08801398
Deaths	Oceania	Male	30-34 years	Rate	1990	15.44502854	18.82542916	12.11323282
Deaths	Oceania	Female	30-34 years	Rate	1990	4.220156932	5.764518042	3.07384568
Deaths	Oceania	Both	30-34 years	Rate	1990	9.953707144	12.01346258	8.066845286
Deaths	Oceania	Male	35-39 years	Number	1990	29.5741483	36.63246383	22.98109358
Deaths	Oceania	Female	35-39 years	Number	1990	7.475768533	10.09509594	5.466778709
Deaths	Oceania	Both	35-39 years	Number	1990	37.04991683	45.40291086	29.39045538
Deaths	Oceania	Male	35-39 years	Rate	1990	15.7124006	19.46240145	12.2095874
Deaths	Oceania	Female	35-39 years	Rate	1990	4.212091409	5.687905754	3.080161127
Deaths	Oceania	Both	35-39 years	Rate	1990	10.13108735	12.41516568	8.036651528
Deaths	Oceania	Male	40-44 years	Number	1990	20.43798371	26.05675697	15.09362362
Deaths	Oceania	Female	40-44 years	Number	1990	6.246072425	8.467178926	4.391805339
Deaths	Oceania	Both	40-44 years	Number	1990	26.68405613	33.66862768	20.20218695
Deaths	Oceania	Male	40-44 years	Rate	1990	13.20358798	16.83349434	9.750961263
Deaths	Oceania	Female	40-44 years	Rate	1990	4.341312187	5.885084988	3.05250992
Deaths	Oceania	Both	40-44 years	Rate	1990	8.934403139	11.27298981	6.764132168
Deaths	Oceania	Male	45-49 years	Number	1990	13.40540521	17.17358274	9.731986679
Deaths	Oceania	Female	45-49 years	Number	1990	3.206973344	4.471566405	2.214432945
Deaths	Oceania	Both	45-49 years	Number	1990	16.61237856	20.94648355	12.4570468
Deaths	Oceania	Male	45-49 years	Rate	1990	10.70311423	13.71169426	7.770191457
Deaths	Oceania	Female	45-49 years	Rate	1990	2.792202387	3.893240465	1.92803129
Deaths	Oceania	Both	45-49 years	Rate	1990	6.918874533	8.723982006	5.188224164
Deaths	Oceania	Male	50-54 years	Number	1990	9.728464158	12.4444938	6.945608054
Deaths	Oceania	Female	50-54 years	Number	1990	4.183493464	5.821937311	2.837003668
Deaths	Oceania	Both	50-54 years	Number	1990	13.91195762	17.32608418	10.29604149
Deaths	Oceania	Male	50-54 years	Rate	1990	9.565238065	12.23569762	6.829073271
Deaths	Oceania	Female	50-54 years	Rate	1990	4.54054137	6.318821204	3.079132937
Deaths	Oceania	Both	50-54 years	Rate	1990	7.176924105	8.938209458	5.311539206
Deaths	Oceania	Male	55-59 years	Number	1990	10.69095761	13.36412252	7.764532691
Deaths	Oceania	Female	55-59 years	Number	1990	4.01082297	5.324943142	2.88719329
Deaths	Oceania	Both	55-59 years	Number	1990	14.70178058	18.02505077	11.28829082
Deaths	Oceania	Male	55-59 years	Rate	1990	12.97608324	16.2206205	9.424153214
Deaths	Oceania	Female	55-59 years	Rate	1990	5.421015486	7.197176104	3.902321207
Deaths	Oceania	Both	55-59 years	Rate	1990	9.401541698	11.52671715	7.218672343
Deaths	Oceania	Male	60-64 years	Number	1990	7.58234804	9.89157033	5.503845444
Deaths	Oceania	Female	60-64 years	Number	1990	4.729127618	6.3355941	3.531346574
Deaths	Oceania	Both	60-64 years	Number	1990	12.31147566	15.15718784	9.512414232
Deaths	Oceania	Male	60-64 years	Rate	1990	11.3579091	14.81698757	8.24443509
Deaths	Oceania	Female	60-64 years	Rate	1990	7.697864731	10.3127998	5.748169734
Deaths	Oceania	Both	60-64 years	Rate	1990	9.603890487	11.82376314	7.420408982
Deaths	Oceania	Male	65-69 years	Number	1990	7.60496622	9.822880131	5.429348393
Deaths	Oceania	Female	65-69 years	Number	1990	2.569951396	3.505766319	1.826218337
Deaths	Oceania	Both	65-69 years	Number	1990	10.17491762	12.77315572	7.297501167
Deaths	Oceania	Male	65-69 years	Rate	1990	15.81407245	20.42609179	11.29000529
Deaths	Oceania	Female	65-69 years	Rate	1990	5.779100368	7.883485833	4.106653175
Deaths	Oceania	Both	65-69 years	Rate	1990	10.9928263	13.79992324	7.884109313
Deaths	Oceania	Male	70-74 years	Number	1990	3.976700872	5.000006246	2.804969871
Deaths	Oceania	Female	70-74 years	Number	1990	1.779118925	2.315044855	1.3861434
Deaths	Oceania	Both	70-74 years	Number	1990	5.755819797	6.936913093	4.392432731
Deaths	Oceania	Male	70-74 years	Rate	1990	13.4914615	16.96315462	9.516215638
Deaths	Oceania	Female	70-74 years	Rate	1990	6.438699798	8.378236346	5.016506263
Deaths	Oceania	Both	70-74 years	Rate	1990	10.07895005	12.14714898	7.691538593
Deaths	Oceania	Male	75-79 years	Number	1990	2.090298165	2.505394161	1.595572373
Deaths	Oceania	Female	75-79 years	Number	1990	1.154818239	1.489035231	0.92968558
Deaths	Oceania	Both	75-79 years	Number	1990	3.245116405	3.807456943	2.698973916
Deaths	Oceania	Male	75-79 years	Rate	1990	14.26238171	17.09463677	10.88680199
Deaths	Oceania	Female	75-79 years	Rate	1990	8.16360837	10.52624566	6.572106951
Deaths	Oceania	Both	75-79 years	Rate	1990	11.26700106	13.21943994	9.370801589
Deaths	Oceania	Male	All ages	Number	1990	282.1119161	335.0057715	228.5085111
Deaths	Oceania	Female	All ages	Number	1990	111.3793776	140.1926419	88.10902262
Deaths	Oceania	Both	All ages	Number	1990	393.4912937	462.706514	327.7116521
Deaths	Oceania	Male	All ages	Rate	1990	8.317337224	9.87677519	6.736980032
Deaths	Oceania	Female	All ages	Rate	1990	3.52679119	4.439153685	2.789943089
Deaths	Oceania	Both	All ages	Rate	1990	6.00754866	7.064278023	5.0032713
Deaths	Oceania	Male	Age-standardized	Rate	1990	10.04489585	11.82374883	8.227501103
Deaths	Oceania	Female	Age-standardized	Rate	1990	4.153450781	5.214130594	3.334381282
Deaths	Oceania	Both	Age-standardized	Rate	1990	7.1845479	8.423016521	5.9889379
Deaths	Oceania	Male	80-84	Number	1990	1.30299257	1.566832598	1.060889945
Deaths	Oceania	Female	80-84	Number	1990	0.372025089	0.480595839	0.295578403
Deaths	Oceania	Both	80-84	Number	1990	1.675017659	1.974998184	1.416975069
Deaths	Oceania	Male	80-84	Rate	1990	20.88703404	25.11640246	17.00611722
Deaths	Oceania	Female	80-84	Rate	1990	5.890366658	7.609394606	4.679967078
Deaths	Oceania	Both	80-84	Rate	1990	13.34238838	15.73188956	11.28694471
Deaths	Oceania	Male	85-89	Number	1990	0.539629266	0.655365214	0.430208095
Deaths	Oceania	Female	85-89	Number	1990	0.242352016	0.314034603	0.190916719
Deaths	Oceania	Both	85-89	Number	1990	0.781981282	0.93635688	0.663741248
Deaths	Oceania	Male	85-89	Rate	1990	27.71461529	33.65865404	22.09489478
Deaths	Oceania	Female	85-89	Rate	1990	10.29457395	13.3394906	8.109717086
Deaths	Oceania	Both	85-89	Rate	1990	18.18026229	21.7693365	15.43130283
Deaths	Oceania	Male	90-94	Number	1990	0.099987444	0.11934679	0.080821987
Deaths	Oceania	Female	90-94	Number	1990	0.175617802	0.231711701	0.133012021
Deaths	Oceania	Both	90-94	Number	1990	0.275605246	0.333451603	0.218615114
Deaths	Oceania	Male	90-94	Rate	1990	29.66533529	35.40907137	23.97912431
Deaths	Oceania	Female	90-94	Rate	1990	29.49037493	38.90986487	22.33585848
Deaths	Oceania	Both	90-94	Rate	1990	29.55361013	35.75657145	23.44246323
Deaths	Oceania	Male	95+ years	Number	1990	0.005336705	0.007153498	0.00291373
Deaths	Oceania	Female	95+ years	Number	1990	0.060074124	0.081692791	0.042343023
Deaths	Oceania	Both	95+ years	Number	1990	0.065410829	0.087272909	0.046720793
Deaths	Oceania	Male	95+ years	Rate	1990	7.520494886	10.08072356	4.106034217
Deaths	Oceania	Female	95+ years	Rate	1990	31.35668881	42.64091218	22.10164576
Deaths	Oceania	Both	95+ years	Rate	1990	24.91411395	33.24108925	17.79532801
Deaths	High-income Asia Pacific	Male	10-14 years	Number	1990	77.52482012	118.2616001	63.80540115
Deaths	High-income Asia Pacific	Female	10-14 years	Number	1990	57.42973024	84.59272754	47.68427024
Deaths	High-income Asia Pacific	Both	10-14 years	Number	1990	134.9545504	198.2625748	116.4850127
Deaths	High-income Asia Pacific	Male	10-14 years	Rate	1990	1.151579039	1.756696494	0.947786301
Deaths	High-income Asia Pacific	Female	10-14 years	Rate	1990	0.902695415	1.329650461	0.749513744
Deaths	High-income Asia Pacific	Both	10-14 years	Rate	1990	1.030653754	1.514139882	0.889601094
Deaths	High-income Asia Pacific	Male	15-19 years	Number	1990	671.3443272	949.6847913	596.2184639
Deaths	High-income Asia Pacific	Female	15-19 years	Number	1990	360.4784939	491.9082068	323.3779995
Deaths	High-income Asia Pacific	Both	15-19 years	Number	1990	1031.822821	1417.419458	942.2184583
Deaths	High-income Asia Pacific	Male	15-19 years	Rate	1990	8.663956246	12.25604678	7.694428143
Deaths	High-income Asia Pacific	Female	15-19 years	Rate	1990	4.885545976	6.666805927	4.382724936
Deaths	High-income Asia Pacific	Both	15-19 years	Rate	1990	6.820989095	9.370022126	6.228648657
Deaths	High-income Asia Pacific	Male	20-24 years	Number	1990	1208.539233	1508.213939	1122.264365
Deaths	High-income Asia Pacific	Female	20-24 years	Number	1990	636.1227436	869.3296498	583.8014706
Deaths	High-income Asia Pacific	Both	20-24 years	Number	1990	1844.661977	2334.071614	1723.517212
Deaths	High-income Asia Pacific	Male	20-24 years	Rate	1990	16.95194653	21.15542578	15.74178562
Deaths	High-income Asia Pacific	Female	20-24 years	Rate	1990	9.385546451	12.82635135	8.613582639
Deaths	High-income Asia Pacific	Both	20-24 years	Rate	1990	13.26437365	16.78356165	12.39326044
Deaths	High-income Asia Pacific	Male	25-29 years	Number	1990	1338.648757	1795.819306	1240.853931
Deaths	High-income Asia Pacific	Female	25-29 years	Number	1990	696.2185746	984.780719	637.5340953
Deaths	High-income Asia Pacific	Both	25-29 years	Number	1990	2034.867331	2750.588025	1897.179035
Deaths	High-income Asia Pacific	Male	25-29 years	Rate	1990	20.32808212	27.27045623	18.8430165
Deaths	High-income Asia Pacific	Female	25-29 years	Rate	1990	10.75936255	15.21880222	9.852452551
Deaths	High-income Asia Pacific	Both	25-29 years	Rate	1990	15.58564509	21.06755958	14.53105009
Deaths	High-income Asia Pacific	Male	30-34 years	Number	1990	1322.128574	2000.177326	1212.669271
Deaths	High-income Asia Pacific	Female	30-34 years	Number	1990	638.3763659	926.0952702	584.5743684
Deaths	High-income Asia Pacific	Both	30-34 years	Number	1990	1960.504939	2891.253039	1824.332244
Deaths	High-income Asia Pacific	Male	30-34 years	Rate	1990	20.66506932	31.26307375	18.95420388
Deaths	High-income Asia Pacific	Female	30-34 years	Rate	1990	10.25940474	14.88336147	9.394747936
Deaths	High-income Asia Pacific	Both	30-34 years	Rate	1990	15.53460445	22.90964508	14.45560234
Deaths	High-income Asia Pacific	Male	35-39 years	Number	1990	1471.62065	2091.894238	1383.062482
Deaths	High-income Asia Pacific	Female	35-39 years	Number	1990	635.0506305	836.4044603	596.5247125
Deaths	High-income Asia Pacific	Both	35-39 years	Number	1990	2106.671281	2913.603526	1995.723099
Deaths	High-income Asia Pacific	Male	35-39 years	Rate	1990	22.71868444	32.29438582	21.35153518
Deaths	High-income Asia Pacific	Female	35-39 years	Rate	1990	10.06848203	13.2608691	9.45766851
Deaths	High-income Asia Pacific	Both	35-39 years	Rate	1990	16.4778194	22.78942764	15.61001239
Deaths	High-income Asia Pacific	Male	40-44 years	Number	1990	1738.052471	2405.768154	1649.755381
Deaths	High-income Asia Pacific	Female	40-44 years	Number	1990	733.9654954	916.4193738	698.3080221
Deaths	High-income Asia Pacific	Both	40-44 years	Number	1990	2472.017966	3266.744842	2364.297496
Deaths	High-income Asia Pacific	Male	40-44 years	Rate	1990	25.0105459	34.61896338	23.73995226
Deaths	High-income Asia Pacific	Female	40-44 years	Rate	1990	10.82236749	13.51266142	10.29659579
Deaths	High-income Asia Pacific	Both	40-44 years	Rate	1990	18.00291503	23.79065631	17.21842135
Deaths	High-income Asia Pacific	Male	45-49 years	Number	1990	1863.821134	2510.185563	1778.681903
Deaths	High-income Asia Pacific	Female	45-49 years	Number	1990	783.451864	961.7714888	744.140992
Deaths	High-income Asia Pacific	Both	45-49 years	Number	1990	2647.272998	3412.195608	2534.423673
Deaths	High-income Asia Pacific	Male	45-49 years	Rate	1990	32.15647316	43.30818727	30.68756752
Deaths	High-income Asia Pacific	Female	45-49 years	Rate	1990	13.50417328	16.5778262	12.82658113
Deaths	High-income Asia Pacific	Both	45-49 years	Rate	1990	22.82593716	29.42143201	21.85290128
Deaths	High-income Asia Pacific	Male	50-54 years	Number	1990	1876.923618	2510.427651	1785.077152
Deaths	High-income Asia Pacific	Female	50-54 years	Number	1990	845.9362244	1046.381685	806.7426273
Deaths	High-income Asia Pacific	Both	50-54 years	Number	1990	2722.859843	3488.579269	2604.661433
Deaths	High-income Asia Pacific	Male	50-54 years	Rate	1990	36.50759885	48.82973646	34.72111488
Deaths	High-income Asia Pacific	Female	50-54 years	Rate	1990	16.12221793	19.94239408	15.37524943
Deaths	High-income Asia Pacific	Both	50-54 years	Rate	1990	26.21106508	33.58210982	25.07325175
Deaths	High-income Asia Pacific	Male	55-59 years	Number	1990	1740.993343	2197.186969	1665.308582
Deaths	High-income Asia Pacific	Female	55-59 years	Number	1990	834.9390014	1014.591366	791.3568138
Deaths	High-income Asia Pacific	Both	55-59 years	Number	1990	2575.932344	3144.055333	2479.955624
Deaths	High-income Asia Pacific	Male	55-59 years	Rate	1990	37.46833828	47.2861915	35.83950827
Deaths	High-income Asia Pacific	Female	55-59 years	Rate	1990	17.04013498	20.70663102	16.15067317
Deaths	High-income Asia Pacific	Both	55-59 years	Rate	1990	26.98325692	32.93442586	25.97788715
Deaths	High-income Asia Pacific	Male	60-64 years	Number	1990	1323.654069	1591.005403	1267.116294
Deaths	High-income Asia Pacific	Female	60-64 years	Number	1990	790.5927615	927.1107042	741.754472
Deaths	High-income Asia Pacific	Both	60-64 years	Number	1990	2114.24683	2484.194112	2015.578763
Deaths	High-income Asia Pacific	Male	60-64 years	Rate	1990	34.76909638	41.79175021	33.28398982
Deaths	High-income Asia Pacific	Female	60-64 years	Rate	1990	18.63955102	21.85819061	17.48810639
Deaths	High-income Asia Pacific	Both	60-64 years	Rate	1990	26.26894802	30.86544347	25.04302383
Deaths	High-income Asia Pacific	Male	65-69 years	Number	1990	930.4981798	1104.917343	884.6797488
Deaths	High-income Asia Pacific	Female	65-69 years	Number	1990	796.0286435	926.9685914	737.5147811
Deaths	High-income Asia Pacific	Both	65-69 years	Number	1990	1726.526823	2003.065796	1637.615658
Deaths	High-income Asia Pacific	Male	65-69 years	Rate	1990	35.41678272	42.05555509	33.67283367
Deaths	High-income Asia Pacific	Female	65-69 years	Rate	1990	22.80664092	26.55813956	21.13018787
Deaths	High-income Asia Pacific	Both	65-69 years	Rate	1990	28.22220969	32.74258016	26.76884707
Deaths	High-income Asia Pacific	Male	70-74 years	Number	1990	806.4431736	924.7037107	766.2657205
Deaths	High-income Asia Pacific	Female	70-74 years	Number	1990	825.062467	952.7604523	761.4955661
Deaths	High-income Asia Pacific	Both	70-74 years	Number	1990	1631.505641	1830.323114	1526.238694
Deaths	High-income Asia Pacific	Male	70-74 years	Rate	1990	43.97415553	50.422728	41.78333833
Deaths	High-income Asia Pacific	Female	70-74 years	Rate	1990	30.99610161	35.79348349	28.60800835
Deaths	High-income Asia Pacific	Both	70-74 years	Rate	1990	36.29012307	40.71248631	33.94863533
Deaths	High-income Asia Pacific	Male	75-79 years	Number	1990	754.6466387	829.8169727	714.2063977
Deaths	High-income Asia Pacific	Female	75-79 years	Number	1990	880.1570727	984.3744919	792.2191129
Deaths	High-income Asia Pacific	Both	75-79 years	Number	1990	1634.803711	1790.172257	1515.531323
Deaths	High-income Asia Pacific	Male	75-79 years	Rate	1990	55.9482401	61.52124298	52.95006825
Deaths	High-income Asia Pacific	Female	75-79 years	Rate	1990	41.91971414	46.8833332	37.73144564
Deaths	High-income Asia Pacific	Both	75-79 years	Rate	1990	47.40683604	51.91228896	43.94811711
Deaths	High-income Asia Pacific	Male	All ages	Number	1990	18077.98236	23696.75238	17439.36504
Deaths	High-income Asia Pacific	Female	All ages	Number	1990	10794.33072	13273.23378	10137.15391
Deaths	High-income Asia Pacific	Both	All ages	Number	1990	28872.31308	36179.20325	27633.10103
Deaths	High-income Asia Pacific	Male	All ages	Rate	1990	21.08199856	27.63443893	20.33726227
Deaths	High-income Asia Pacific	Female	All ages	Rate	1990	12.31817905	15.14703177	11.56822783
Deaths	High-income Asia Pacific	Both	All ages	Rate	1990	16.65261334	20.8669905	15.93787605
Deaths	High-income Asia Pacific	Male	Age-standardized	Rate	1990	19.47678528	25.29061345	18.75171637
Deaths	High-income Asia Pacific	Female	Age-standardized	Rate	1990	10.34949782	12.83293725	9.726003896
Deaths	High-income Asia Pacific	Both	Age-standardized	Rate	1990	14.73314553	18.48867039	14.0675043
Deaths	High-income Asia Pacific	Male	80-84	Number	1990	559.034943	590.7588037	515.9385115
Deaths	High-income Asia Pacific	Female	80-84	Number	1990	704.8807348	788.372463	598.9640891
Deaths	High-income Asia Pacific	Both	80-84	Number	1990	1263.915678	1367.617805	1114.342575
Deaths	High-income Asia Pacific	Male	80-84	Rate	1990	74.77945446	79.02300493	69.01464909
Deaths	High-income Asia Pacific	Female	80-84	Rate	1990	53.81294496	60.18698181	45.72691516
Deaths	High-income Asia Pacific	Both	80-84	Rate	1990	61.43116371	66.47148598	54.16133556
Deaths	High-income Asia Pacific	Male	85-89	Number	1990	294.9225113	314.7832006	262.7131459
Deaths	High-income Asia Pacific	Female	85-89	Number	1990	432.0645833	483.1809017	345.7903736
Deaths	High-income Asia Pacific	Both	85-89	Number	1990	726.9870946	789.2413546	608.5224495
Deaths	High-income Asia Pacific	Male	85-89	Rate	1990	99.92024653	106.6490817	89.00765895
Deaths	High-income Asia Pacific	Female	85-89	Rate	1990	69.24023933	77.43185294	55.41441986
Deaths	High-income Asia Pacific	Both	85-89	Rate	1990	79.0920489	85.86495726	66.20377128
Deaths	High-income Asia Pacific	Male	90-94	Number	1990	87.82056263	93.69567576	76.54337098
Deaths	High-income Asia Pacific	Female	90-94	Number	1990	129.0343504	146.3358496	97.43398922
Deaths	High-income Asia Pacific	Both	90-94	Number	1990	216.8549131	239.2602603	174.1847453
Deaths	High-income Asia Pacific	Male	90-94	Rate	1990	112.3415227	119.857065	97.91555175
Deaths	High-income Asia Pacific	Female	90-94	Rate	1990	63.84426752	72.40479063	48.20888122
Deaths	High-income Asia Pacific	Both	90-94	Rate	1990	77.37058901	85.36448175	62.14651146
Deaths	High-income Asia Pacific	Male	95+ years	Number	1990	11.36535656	12.53496139	9.187956827
Deaths	High-income Asia Pacific	Female	95+ years	Number	1990	14.54097968	17.06081652	9.936019403
Deaths	High-income Asia Pacific	Both	95+ years	Number	1990	25.90633624	29.39819627	19.14279291
Deaths	High-income Asia Pacific	Male	95+ years	Rate	1990	81.85264204	90.27606857	66.17113484
Deaths	High-income Asia Pacific	Female	95+ years	Rate	1990	35.6654174	41.84595231	24.37059174
Deaths	High-income Asia Pacific	Both	95+ years	Rate	1990	47.39917148	53.78800512	35.02434754
Deaths	Tropical Latin America	Male	10-14 years	Number	1992	57.36330219	63.55396437	50.82391915
Deaths	Tropical Latin America	Female	10-14 years	Number	1992	51.38535875	55.83648186	46.61530231
Deaths	Tropical Latin America	Both	10-14 years	Number	1992	108.7486609	117.7605082	98.70339871
Deaths	Tropical Latin America	Male	10-14 years	Rate	1992	0.614283492	0.680577123	0.544255531
Deaths	Tropical Latin America	Female	10-14 years	Rate	1992	0.560110997	0.608629157	0.508116399
Deaths	Tropical Latin America	Both	10-14 years	Rate	1992	0.587437357	0.636117457	0.533174966
Deaths	Tropical Latin America	Male	15-19 years	Number	1992	506.4260449	548.1743127	468.0200936
Deaths	Tropical Latin America	Female	15-19 years	Number	1992	215.0616881	228.8150205	203.081374
Deaths	Tropical Latin America	Both	15-19 years	Number	1992	721.4877329	772.0118068	676.7360106
Deaths	Tropical Latin America	Male	15-19 years	Rate	1992	6.225681329	6.738908115	5.753542867
Deaths	Tropical Latin America	Female	15-19 years	Rate	1992	2.613985689	2.781151745	2.468369936
Deaths	Tropical Latin America	Both	15-19 years	Rate	1992	4.409582404	4.718374997	4.13606922
Deaths	Tropical Latin America	Male	20-24 years	Number	1992	906.2340722	963.8361299	844.676607
Deaths	Tropical Latin America	Female	20-24 years	Number	1992	229.259225	241.2450929	216.5687531
Deaths	Tropical Latin America	Both	20-24 years	Number	1992	1135.493297	1193.875357	1070.804087
Deaths	Tropical Latin America	Male	20-24 years	Rate	1992	12.60903085	13.41048617	11.75254134
Deaths	Tropical Latin America	Female	20-24 years	Rate	1992	3.115164415	3.278027868	2.942726833
Deaths	Tropical Latin America	Both	20-24 years	Rate	1992	7.805879771	8.207223699	7.361177722
Deaths	Tropical Latin America	Male	25-29 years	Number	1992	938.9795675	997.9372604	888.1335589
Deaths	Tropical Latin America	Female	25-29 years	Number	1992	214.5172564	226.6114107	203.8031545
Deaths	Tropical Latin America	Both	25-29 years	Number	1992	1153.496824	1212.541166	1098.702629
Deaths	Tropical Latin America	Male	25-29 years	Rate	1992	14.14423071	15.03233439	13.37831663
Deaths	Tropical Latin America	Female	25-29 years	Rate	1992	3.086339867	3.260342982	2.932192083
Deaths	Tropical Latin America	Both	25-29 years	Rate	1992	8.488370181	8.922866591	8.085149816
Deaths	Tropical Latin America	Male	30-34 years	Number	1992	869.8811993	924.5389096	819.1393256
Deaths	Tropical Latin America	Female	30-34 years	Number	1992	201.2550128	211.6027148	191.3609187
Deaths	Tropical Latin America	Both	30-34 years	Number	1992	1071.136212	1128.77264	1019.432131
Deaths	Tropical Latin America	Male	30-34 years	Rate	1992	14.77205621	15.70023671	13.91037325
Deaths	Tropical Latin America	Female	30-34 years	Rate	1992	3.267781969	3.435797829	3.107131351
Deaths	Tropical Latin America	Both	30-34 years	Rate	1992	8.890971976	9.369383458	8.461801965
Deaths	Tropical Latin America	Male	35-39 years	Number	1992	761.2195323	801.0481998	724.1896473
Deaths	Tropical Latin America	Female	35-39 years	Number	1992	191.1261317	201.3303706	181.3618788
Deaths	Tropical Latin America	Both	35-39 years	Number	1992	952.345664	995.1023521	911.7417692
Deaths	Tropical Latin America	Male	35-39 years	Rate	1992	15.12748993	15.91899322	14.39160601
Deaths	Tropical Latin America	Female	35-39 years	Rate	1992	3.601044743	3.793304799	3.417074549
Deaths	Tropical Latin America	Both	35-39 years	Rate	1992	9.210709789	9.624235529	8.818005012
Deaths	Tropical Latin America	Male	40-44 years	Number	1992	647.7722705	684.9808864	613.9501015
Deaths	Tropical Latin America	Female	40-44 years	Number	1992	161.1536034	168.9219683	153.5203361
Deaths	Tropical Latin America	Both	40-44 years	Number	1992	808.9258739	851.1099555	771.7197562
Deaths	Tropical Latin America	Male	40-44 years	Rate	1992	15.33138504	16.21203345	14.53088659
Deaths	Tropical Latin America	Female	40-44 years	Rate	1992	3.718761199	3.898023053	3.54261684
Deaths	Tropical Latin America	Both	40-44 years	Rate	1992	9.451539519	9.944420915	9.016820958
Deaths	Tropical Latin America	Male	45-49 years	Number	1992	536.9998019	567.4299181	509.7704613
Deaths	Tropical Latin America	Female	45-49 years	Number	1992	138.3395154	146.3908231	130.2869888
Deaths	Tropical Latin America	Both	45-49 years	Number	1992	675.3393172	706.4623506	646.965038
Deaths	Tropical Latin America	Male	45-49 years	Rate	1992	16.34397268	17.27013501	15.51522824
Deaths	Tropical Latin America	Female	45-49 years	Rate	1992	4.028745014	4.263216458	3.794238075
Deaths	Tropical Latin America	Both	45-49 years	Rate	1992	10.05055172	10.51373171	9.62827931
Deaths	Tropical Latin America	Male	50-54 years	Number	1992	468.8094688	493.852289	446.0705762
Deaths	Tropical Latin America	Female	50-54 years	Number	1992	120.2886179	126.3470372	114.4961589
Deaths	Tropical Latin America	Both	50-54 years	Number	1992	589.0980867	615.8976843	563.9406161
Deaths	Tropical Latin America	Male	50-54 years	Rate	1992	17.24356879	18.16468413	16.40719562
Deaths	Tropical Latin America	Female	50-54 years	Rate	1992	4.23041555	4.44348335	4.026701274
Deaths	Tropical Latin America	Both	50-54 years	Rate	1992	10.59115024	11.0729691	10.13885451
Deaths	Tropical Latin America	Male	55-59 years	Number	1992	368.1317688	390.2548022	347.8871921
Deaths	Tropical Latin America	Female	55-59 years	Number	1992	96.88503168	102.148682	91.55581989
Deaths	Tropical Latin America	Both	55-59 years	Number	1992	465.0168004	489.2111712	443.3167751
Deaths	Tropical Latin America	Male	55-59 years	Rate	1992	16.95521586	17.97414669	16.02280199
Deaths	Tropical Latin America	Female	55-59 years	Rate	1992	4.064030929	4.284824972	3.840486784
Deaths	Tropical Latin America	Both	55-59 years	Rate	1992	10.20856183	10.73970335	9.732178937
Deaths	Tropical Latin America	Male	60-64 years	Number	1992	308.2428427	325.8884754	289.8955333
Deaths	Tropical Latin America	Female	60-64 years	Number	1992	79.57405925	84.19710362	74.4968599
Deaths	Tropical Latin America	Both	60-64 years	Number	1992	387.8169019	406.6149726	367.5189228
Deaths	Tropical Latin America	Male	60-64 years	Rate	1992	16.88251824	17.84897285	15.87763267
Deaths	Tropical Latin America	Female	60-64 years	Rate	1992	3.89250855	4.118653099	3.644148192
Deaths	Tropical Latin America	Both	60-64 years	Rate	1992	10.02085445	10.5065804	9.496372169
Deaths	Tropical Latin America	Male	65-69 years	Number	1992	249.7159139	263.8818775	235.5120737
Deaths	Tropical Latin America	Female	65-69 years	Number	1992	64.72255115	68.3306826	60.19280751
Deaths	Tropical Latin America	Both	65-69 years	Number	1992	314.4384651	328.7910754	297.5553837
Deaths	Tropical Latin America	Male	65-69 years	Rate	1992	17.75269183	18.75977217	16.74291879
Deaths	Tropical Latin America	Female	65-69 years	Rate	1992	4.084091094	4.311769658	3.798257404
Deaths	Tropical Latin America	Both	65-69 years	Rate	1992	10.51146802	10.99126621	9.947077878
Deaths	Tropical Latin America	Male	70-74 years	Number	1992	199.5833524	211.2395318	188.3734184
Deaths	Tropical Latin America	Female	70-74 years	Number	1992	48.22985102	51.20068503	44.33297417
Deaths	Tropical Latin America	Both	70-74 years	Number	1992	247.8132034	260.376027	234.8526094
Deaths	Tropical Latin America	Male	70-74 years	Rate	1992	20.94558553	22.16886142	19.76914156
Deaths	Tropical Latin America	Female	70-74 years	Rate	1992	4.338310445	4.605539142	3.987783517
Deaths	Tropical Latin America	Both	70-74 years	Rate	1992	12.00304796	12.61153925	11.37529033
Deaths	Tropical Latin America	Male	75-79 years	Number	1992	156.542477	166.8973461	145.9240547
Deaths	Tropical Latin America	Female	75-79 years	Number	1992	34.25945635	36.63661477	31.64236308
Deaths	Tropical Latin America	Both	75-79 years	Number	1992	190.8019334	201.9119261	177.9541132
Deaths	Tropical Latin America	Male	75-79 years	Rate	1992	24.98155749	26.63402117	23.28703513
Deaths	Tropical Latin America	Female	75-79 years	Rate	1992	4.412615891	4.718793752	4.075534438
Deaths	Tropical Latin America	Both	75-79 years	Rate	1992	13.59927625	14.39113332	12.68355673
Deaths	Tropical Latin America	Male	All ages	Number	1992	7124.933348	7350.038783	6892.364791
Deaths	Tropical Latin America	Female	All ages	Number	1992	1882.614492	1940.465861	1829.74157
Deaths	Tropical Latin America	Both	All ages	Number	1992	9007.54784	9269.350221	8744.050254
Deaths	Tropical Latin America	Male	All ages	Rate	1992	9.153995139	9.443206834	8.855194948
Deaths	Tropical Latin America	Female	All ages	Rate	1992	2.360722953	2.433266246	2.294422433
Deaths	Tropical Latin America	Both	All ages	Rate	1992	5.716119746	5.882257499	5.548906229
Deaths	Tropical Latin America	Male	Age-standardized	Rate	1992	10.80871663	11.15225951	10.47672495
Deaths	Tropical Latin America	Female	Age-standardized	Rate	1992	2.599011935	2.676637938	2.52065046
Deaths	Tropical Latin America	Both	Age-standardized	Rate	1992	6.527795305	6.715070213	6.340150408
Deaths	Tropical Latin America	Male	80-84	Number	1992	89.21645155	95.5759751	82.00928261
Deaths	Tropical Latin America	Female	80-84	Number	1992	22.88021818	24.76138108	19.84737825
Deaths	Tropical Latin America	Both	80-84	Number	1992	112.0966697	119.7072984	102.415393
Deaths	Tropical Latin America	Male	80-84	Rate	1992	27.44127356	29.39734133	25.22448629
Deaths	Tropical Latin America	Female	80-84	Rate	1992	5.185485303	5.611824881	4.498134039
Deaths	Tropical Latin America	Both	80-84	Rate	1992	14.62727846	15.62037474	13.36398732
Deaths	Tropical Latin America	Male	85-89	Number	1992	43.99227695	47.99341404	38.30124138
Deaths	Tropical Latin America	Female	85-89	Number	1992	10.07123991	10.99565819	8.176781441
Deaths	Tropical Latin America	Both	85-89	Number	1992	54.06351685	58.89478008	47.00864008
Deaths	Tropical Latin America	Male	85-89	Rate	1992	32.53087526	35.48958757	28.32253732
Deaths	Tropical Latin America	Female	85-89	Rate	1992	4.783028662	5.222052971	3.883313312
Deaths	Tropical Latin America	Both	85-89	Rate	1992	15.63458601	17.03173523	13.59439173
Deaths	Tropical Latin America	Male	90-94	Number	1992	13.3279241	14.58298753	11.19564957
Deaths	Tropical Latin America	Female	90-94	Number	1992	2.969920521	3.307289342	2.298604472
Deaths	Tropical Latin America	Both	90-94	Number	1992	16.29784462	17.82435868	13.5982532
Deaths	Tropical Latin America	Male	90-94	Rate	1992	36.33204541	39.75336002	30.51944515
Deaths	Tropical Latin America	Female	90-94	Rate	1992	4.531724322	5.046506614	3.507380659
Deaths	Tropical Latin America	Both	90-94	Rate	1992	15.94390997	17.43727325	13.30294464
Deaths	Tropical Latin America	Male	95+ years	Number	1992	2.495081548	2.82154694	1.933725084
Deaths	Tropical Latin America	Female	95+ years	Number	1992	0.635754318	0.731825451	0.465881468
Deaths	Tropical Latin America	Both	95+ years	Number	1992	3.130835867	3.52991432	2.408289239
Deaths	Tropical Latin America	Male	95+ years	Rate	1992	32.72583364	37.00779873	25.36300484
Deaths	Tropical Latin America	Female	95+ years	Rate	1992	4.321208709	4.974202175	3.166586525
Deaths	Tropical Latin America	Both	95+ years	Rate	1992	14.01660893	15.80326491	10.78180074
Deaths	Western Sub-Saharan Africa	Male	10-14 years	Number	1992	285.0675622	355.8029567	210.9751195
Deaths	Western Sub-Saharan Africa	Female	10-14 years	Number	1992	62.27263558	79.41503412	40.3215941
Deaths	Western Sub-Saharan Africa	Both	10-14 years	Number	1992	347.3401978	426.3137815	260.870283
Deaths	Western Sub-Saharan Africa	Male	10-14 years	Rate	1992	2.317212038	2.892194707	1.714941128
Deaths	Western Sub-Saharan Africa	Female	10-14 years	Rate	1992	0.487214021	0.621334199	0.315471568
Deaths	Western Sub-Saharan Africa	Both	10-14 years	Rate	1992	1.384732994	1.699575122	1.040005419
Deaths	Western Sub-Saharan Africa	Male	15-19 years	Number	1992	458.0765995	574.0334882	349.4229044
Deaths	Western Sub-Saharan Africa	Female	15-19 years	Number	1992	246.9477473	308.6862869	178.7233535
Deaths	Western Sub-Saharan Africa	Both	15-19 years	Number	1992	705.0243468	838.4840579	572.5076463
Deaths	Western Sub-Saharan Africa	Male	15-19 years	Rate	1992	4.563430965	5.718611686	3.481005804
Deaths	Western Sub-Saharan Africa	Female	15-19 years	Rate	1992	2.272794438	2.841007798	1.644888232
Deaths	Western Sub-Saharan Africa	Both	15-19 years	Rate	1992	3.372778939	4.011239305	2.738829858
Deaths	Western Sub-Saharan Africa	Male	20-24 years	Number	1992	540.8477058	712.0230074	415.2785927
Deaths	Western Sub-Saharan Africa	Female	20-24 years	Number	1992	204.6749734	261.7377724	146.4169377
Deaths	Western Sub-Saharan Africa	Both	20-24 years	Number	1992	745.5226791	920.1347666	584.4878578
Deaths	Western Sub-Saharan Africa	Male	20-24 years	Rate	1992	6.527626399	8.593583981	5.012101329
Deaths	Western Sub-Saharan Africa	Female	20-24 years	Rate	1992	2.181300725	2.789441149	1.5604222
Deaths	Western Sub-Saharan Africa	Both	20-24 years	Rate	1992	4.219458749	5.207716411	3.308044778
Deaths	Western Sub-Saharan Africa	Male	25-29 years	Number	1992	625.5787623	762.6903131	503.8840128
Deaths	Western Sub-Saharan Africa	Female	25-29 years	Number	1992	199.5803236	257.8454281	143.338662
Deaths	Western Sub-Saharan Africa	Both	25-29 years	Number	1992	825.1590859	969.467929	690.6003368
Deaths	Western Sub-Saharan Africa	Male	25-29 years	Rate	1992	8.877809809	10.82360839	7.150796512
Deaths	Western Sub-Saharan Africa	Female	25-29 years	Rate	1992	2.518925505	3.254295883	1.809093227
Deaths	Western Sub-Saharan Africa	Both	25-29 years	Rate	1992	5.512167099	6.47616843	4.61329763
Deaths	Western Sub-Saharan Africa	Male	30-34 years	Number	1992	589.629725	713.7884938	485.884265
Deaths	Western Sub-Saharan Africa	Female	30-34 years	Number	1992	138.2404655	176.9988256	101.5376636
Deaths	Western Sub-Saharan Africa	Both	30-34 years	Number	1992	727.8701905	862.2486384	611.9740988
Deaths	Western Sub-Saharan Africa	Male	30-34 years	Rate	1992	9.715354923	11.76112442	8.005936414
Deaths	Western Sub-Saharan Africa	Female	30-34 years	Rate	1992	2.149104165	2.751646645	1.578517657
Deaths	Western Sub-Saharan Africa	Both	30-34 years	Rate	1992	5.822253976	6.897150932	4.895197903
Deaths	Western Sub-Saharan Africa	Male	35-39 years	Number	1992	624.2774684	763.4671743	503.6658893
Deaths	Western Sub-Saharan Africa	Female	35-39 years	Number	1992	155.0779397	194.5353319	115.6852797
Deaths	Western Sub-Saharan Africa	Both	35-39 years	Number	1992	779.3554081	928.1705753	653.2311786
Deaths	Western Sub-Saharan Africa	Male	35-39 years	Rate	1992	12.07691911	14.7696045	9.743635657
Deaths	Western Sub-Saharan Africa	Female	35-39 years	Rate	1992	3.112632126	3.904597422	2.321966095
Deaths	Western Sub-Saharan Africa	Both	35-39 years	Rate	1992	7.677326679	9.143285139	6.434893635
Deaths	Western Sub-Saharan Africa	Male	40-44 years	Number	1992	589.043491	736.8405925	464.9427036
Deaths	Western Sub-Saharan Africa	Female	40-44 years	Number	1992	122.854069	152.1649833	92.5636658
Deaths	Western Sub-Saharan Africa	Both	40-44 years	Number	1992	711.89756	872.5549456	584.8936986
Deaths	Western Sub-Saharan Africa	Male	40-44 years	Rate	1992	13.55998844	16.96232972	10.70314464
Deaths	Western Sub-Saharan Africa	Female	40-44 years	Rate	1992	3.205235245	3.969950459	2.414965385
Deaths	Western Sub-Saharan Africa	Both	40-44 years	Rate	1992	8.706202298	10.67097332	7.15299946
Deaths	Western Sub-Saharan Africa	Male	45-49 years	Number	1992	706.9377873	880.1503265	557.5373779
Deaths	Western Sub-Saharan Africa	Female	45-49 years	Number	1992	152.4112085	194.9075093	112.1214102
Deaths	Western Sub-Saharan Africa	Both	45-49 years	Number	1992	859.3489958	1054.631985	692.6141315
Deaths	Western Sub-Saharan Africa	Male	45-49 years	Rate	1992	19.68087145	24.50304078	15.5216225
Deaths	Western Sub-Saharan Africa	Female	45-49 years	Rate	1992	5.055794425	6.465484452	3.719298641
Deaths	Western Sub-Saharan Africa	Both	45-49 years	Rate	1992	13.00745304	15.96333514	10.48368688
Deaths	Western Sub-Saharan Africa	Male	50-54 years	Number	1992	791.303628	985.5994077	601.4905537
Deaths	Western Sub-Saharan Africa	Female	50-54 years	Number	1992	178.3170487	228.6192159	130.8169907
Deaths	Western Sub-Saharan Africa	Both	50-54 years	Number	1992	969.6206767	1184.738705	763.9403031
Deaths	Western Sub-Saharan Africa	Male	50-54 years	Rate	1992	26.40173316	32.88438426	20.0686469
Deaths	Western Sub-Saharan Africa	Female	50-54 years	Rate	1992	7.085311497	9.084035263	5.197927705
Deaths	Western Sub-Saharan Africa	Both	50-54 years	Rate	1992	17.58508919	21.48648054	13.85485962
Deaths	Western Sub-Saharan Africa	Male	55-59 years	Number	1992	749.883213	941.1250664	555.2090258
Deaths	Western Sub-Saharan Africa	Female	55-59 years	Number	1992	214.3334868	268.4993082	166.1121346
Deaths	Western Sub-Saharan Africa	Both	55-59 years	Number	1992	964.2166998	1154.970865	748.3613328
Deaths	Western Sub-Saharan Africa	Male	55-59 years	Rate	1992	30.68279917	38.50779815	22.71736017
Deaths	Western Sub-Saharan Africa	Female	55-59 years	Rate	1992	10.79829062	13.52720755	8.368860746
Deaths	Western Sub-Saharan Africa	Both	55-59 years	Rate	1992	21.77117156	26.07823413	16.89734576
Deaths	Western Sub-Saharan Africa	Male	60-64 years	Number	1992	785.9002408	976.5095014	569.8452887
Deaths	Western Sub-Saharan Africa	Female	60-64 years	Number	1992	195.3473377	242.92903	149.1449744
Deaths	Western Sub-Saharan Africa	Both	60-64 years	Number	1992	981.2475785	1169.294366	741.8031801
Deaths	Western Sub-Saharan Africa	Male	60-64 years	Rate	1992	39.30238734	48.83463915	28.49761216
Deaths	Western Sub-Saharan Africa	Female	60-64 years	Rate	1992	12.28759319	15.28054147	9.381406435
Deaths	Western Sub-Saharan Africa	Both	60-64 years	Rate	1992	27.33723326	32.57615462	20.66639145
Deaths	Western Sub-Saharan Africa	Male	65-69 years	Number	1992	755.5926804	927.6357801	548.5688965
Deaths	Western Sub-Saharan Africa	Female	65-69 years	Number	1992	205.0706265	259.2742967	152.3787254
Deaths	Western Sub-Saharan Africa	Both	65-69 years	Number	1992	960.6633069	1150.704083	738.2078647
Deaths	Western Sub-Saharan Africa	Male	65-69 years	Rate	1992	53.26147578	65.38873644	38.66843837
Deaths	Western Sub-Saharan Africa	Female	65-69 years	Rate	1992	15.12357024	19.12098823	11.23764234
Deaths	Western Sub-Saharan Africa	Both	65-69 years	Rate	1992	34.62330497	41.47257225	26.60577941
Deaths	Western Sub-Saharan Africa	Male	70-74 years	Number	1992	663.0953404	813.7551591	489.1628639
Deaths	Western Sub-Saharan Africa	Female	70-74 years	Number	1992	198.4686938	251.7089357	149.5374368
Deaths	Western Sub-Saharan Africa	Both	70-74 years	Number	1992	861.5640342	1021.170879	666.9209547
Deaths	Western Sub-Saharan Africa	Male	70-74 years	Rate	1992	68.48931006	84.05055201	50.52429871
Deaths	Western Sub-Saharan Africa	Female	70-74 years	Rate	1992	19.31837238	24.50062455	14.55554442
Deaths	Western Sub-Saharan Africa	Both	70-74 years	Rate	1992	43.17468185	51.17289727	33.42073125
Deaths	Western Sub-Saharan Africa	Male	75-79 years	Number	1992	513.4139064	618.1527174	373.1874587
Deaths	Western Sub-Saharan Africa	Female	75-79 years	Number	1992	155.1736485	196.8542252	120.1817134
Deaths	Western Sub-Saharan Africa	Both	75-79 years	Number	1992	668.5875549	779.9639926	526.3976445
Deaths	Western Sub-Saharan Africa	Male	75-79 years	Rate	1992	88.71207755	106.8097516	64.48254393
Deaths	Western Sub-Saharan Africa	Female	75-79 years	Rate	1992	23.25846679	29.50583106	18.01364095
Deaths	Western Sub-Saharan Africa	Both	75-79 years	Rate	1992	53.66248419	62.60183144	42.2499717
Deaths	Western Sub-Saharan Africa	Male	All ages	Number	1992	9198.321493	11033.31281	7293.093357
Deaths	Western Sub-Saharan Africa	Female	All ages	Number	1992	2575.652865	3205.039303	1978.969328
Deaths	Western Sub-Saharan Africa	Both	All ages	Number	1992	11773.97436	13781.51166	9804.940322
Deaths	Western Sub-Saharan Africa	Male	All ages	Rate	1992	9.065341907	10.87380487	7.187657541
Deaths	Western Sub-Saharan Africa	Female	All ages	Rate	1992	2.509974127	3.123311311	1.928505925
Deaths	Western Sub-Saharan Africa	Both	All ages	Rate	1992	5.769191518	6.752875261	4.804374192
Deaths	Western Sub-Saharan Africa	Male	Age-standardized	Rate	1992	16.37780339	19.57193763	12.91386507
Deaths	Western Sub-Saharan Africa	Female	Age-standardized	Rate	1992	4.503193088	5.617924336	3.483410399
Deaths	Western Sub-Saharan Africa	Both	Age-standardized	Rate	1992	10.41373891	12.19155183	8.449980049
Deaths	Western Sub-Saharan Africa	Male	80-84	Number	1992	334.3977739	401.0619991	243.3859182
Deaths	Western Sub-Saharan Africa	Female	80-84	Number	1992	90.17096536	114.747958	69.25547306
Deaths	Western Sub-Saharan Africa	Both	80-84	Number	1992	424.5687392	493.3193582	329.4430372
Deaths	Western Sub-Saharan Africa	Male	80-84	Rate	1992	120.3651231	144.3606407	87.6057746
Deaths	Western Sub-Saharan Africa	Female	80-84	Rate	1992	25.60081079	32.57856618	19.66260708
Deaths	Western Sub-Saharan Africa	Both	80-84	Rate	1992	67.38772701	78.29985387	52.28933598
Deaths	Western Sub-Saharan Africa	Male	85-89	Number	1992	147.2815482	171.7382199	106.3882544
Deaths	Western Sub-Saharan Africa	Female	85-89	Number	1992	44.11969803	57.84594166	31.63513002
Deaths	Western Sub-Saharan Africa	Both	85-89	Number	1992	191.4012462	218.4763632	150.0870698
Deaths	Western Sub-Saharan Africa	Male	85-89	Rate	1992	139.4956556	162.6594497	100.7641452
Deaths	Western Sub-Saharan Africa	Female	85-89	Rate	1992	29.96535636	39.28799001	21.48604788
Deaths	Western Sub-Saharan Africa	Both	85-89	Rate	1992	75.70738379	86.41675124	59.365859
Deaths	Western Sub-Saharan Africa	Male	90-94	Number	1992	33.55664823	40.13205044	24.09537769
Deaths	Western Sub-Saharan Africa	Female	90-94	Number	1992	9.441043336	12.45653894	6.644223229
Deaths	Western Sub-Saharan Africa	Both	90-94	Number	1992	42.99769157	49.91615104	33.23701957
Deaths	Western Sub-Saharan Africa	Male	90-94	Rate	1992	117.3341603	140.3257085	84.25188619
Deaths	Western Sub-Saharan Africa	Female	90-94	Rate	1992	20.61522149	27.19978079	14.50815642
Deaths	Western Sub-Saharan Africa	Both	90-94	Rate	1992	57.79595003	67.09549434	44.6760059
Deaths	Western Sub-Saharan Africa	Male	95+ years	Number	1992	4.437412025	5.477840524	2.985407424
Deaths	Western Sub-Saharan Africa	Female	95+ years	Number	1992	3.150953368	4.242591991	1.956003989
Deaths	Western Sub-Saharan Africa	Both	95+ years	Number	1992	7.588365394	9.254312017	5.553624103
Deaths	Western Sub-Saharan Africa	Male	95+ years	Rate	1992	81.38220165	100.4636756	54.75241595
Deaths	Western Sub-Saharan Africa	Female	95+ years	Rate	1992	26.28215233	35.38752751	16.31506049
Deaths	Western Sub-Saharan Africa	Both	95+ years	Rate	1992	43.50751357	53.05913523	31.84142611
Deaths	Eastern Sub-Saharan Africa	Male	10-14 years	Number	1991	476.7440738	592.0524754	342.7879927
Deaths	Eastern Sub-Saharan Africa	Female	10-14 years	Number	1991	149.8478175	192.7337504	95.09152017
Deaths	Eastern Sub-Saharan Africa	Both	10-14 years	Number	1991	626.5918913	758.7654393	461.6805609
Deaths	Eastern Sub-Saharan Africa	Male	10-14 years	Rate	1991	3.619032127	4.494354618	2.602152448
Deaths	Eastern Sub-Saharan Africa	Female	10-14 years	Rate	1991	1.17156004	1.506856517	0.743457109
Deaths	Eastern Sub-Saharan Africa	Both	10-14 years	Rate	1991	2.413338269	2.922408824	1.778177121
Deaths	Eastern Sub-Saharan Africa	Male	15-19 years	Number	1991	793.3266182	960.6438379	622.3985654
Deaths	Eastern Sub-Saharan Africa	Female	15-19 years	Number	1991	412.9040488	521.2697183	287.3675147
Deaths	Eastern Sub-Saharan Africa	Both	15-19 years	Number	1991	1206.230667	1415.592119	971.7684749
Deaths	Eastern Sub-Saharan Africa	Male	15-19 years	Rate	1991	7.601730796	9.204980242	5.963882004
Deaths	Eastern Sub-Saharan Africa	Female	15-19 years	Rate	1991	3.865237055	4.879659178	2.690076713
Deaths	Eastern Sub-Saharan Africa	Both	15-19 years	Rate	1991	5.711688855	6.703047723	4.601474095
Deaths	Eastern Sub-Saharan Africa	Male	20-24 years	Number	1991	930.7139695	1189.511781	729.494361
Deaths	Eastern Sub-Saharan Africa	Female	20-24 years	Number	1991	400.8179794	505.0712232	271.8966079
Deaths	Eastern Sub-Saharan Africa	Both	20-24 years	Number	1991	1331.531949	1583.443248	1077.391504
Deaths	Eastern Sub-Saharan Africa	Male	20-24 years	Rate	1991	11.42374108	14.6002693	8.953937486
Deaths	Eastern Sub-Saharan Africa	Female	20-24 years	Rate	1991	4.460076477	5.620147791	3.025512146
Deaths	Eastern Sub-Saharan Africa	Both	20-24 years	Rate	1991	7.771290853	9.241534188	6.288037434
Deaths	Eastern Sub-Saharan Africa	Male	25-29 years	Number	1991	846.7766381	1081.516063	691.0232929
Deaths	Eastern Sub-Saharan Africa	Female	25-29 years	Number	1991	345.2806359	443.0079132	229.4053485
Deaths	Eastern Sub-Saharan Africa	Both	25-29 years	Number	1991	1192.057274	1400.645951	993.5137127
Deaths	Eastern Sub-Saharan Africa	Male	25-29 years	Rate	1991	12.73199981	16.26150473	10.39011711
Deaths	Eastern Sub-Saharan Africa	Female	25-29 years	Rate	1991	4.61424343	5.920246143	3.065715281
Deaths	Eastern Sub-Saharan Africa	Both	25-29 years	Rate	1991	8.434145428	9.909969852	7.029393067
Deaths	Eastern Sub-Saharan Africa	Male	30-34 years	Number	1991	703.2927401	875.635281	562.7683448
Deaths	Eastern Sub-Saharan Africa	Female	30-34 years	Number	1991	248.4355347	319.9077517	169.8554534
Deaths	Eastern Sub-Saharan Africa	Both	30-34 years	Number	1991	951.7282748	1100.253554	792.7965581
Deaths	Eastern Sub-Saharan Africa	Male	30-34 years	Rate	1991	12.8378889	15.98382553	10.27275994
Deaths	Eastern Sub-Saharan Africa	Female	30-34 years	Rate	1991	4.167815969	5.366851558	2.849537092
Deaths	Eastern Sub-Saharan Africa	Both	30-34 years	Rate	1991	8.319981536	9.618385306	6.930604985
Deaths	Eastern Sub-Saharan Africa	Male	35-39 years	Number	1991	776.1995387	947.2926058	611.0868568
Deaths	Eastern Sub-Saharan Africa	Female	35-39 years	Number	1991	254.5907437	324.9873298	167.144199
Deaths	Eastern Sub-Saharan Africa	Both	35-39 years	Number	1991	1030.790282	1207.864419	854.1578499
Deaths	Eastern Sub-Saharan Africa	Male	35-39 years	Rate	1991	17.31715583	21.13427393	13.63346124
Deaths	Eastern Sub-Saharan Africa	Female	35-39 years	Rate	1991	5.298029076	6.762980844	3.478267958
Deaths	Eastern Sub-Saharan Africa	Both	35-39 years	Rate	1991	11.09851251	13.00506863	9.196712217
Deaths	Eastern Sub-Saharan Africa	Male	40-44 years	Number	1991	836.8945622	1006.842332	676.777676
Deaths	Eastern Sub-Saharan Africa	Female	40-44 years	Number	1991	215.335612	267.3030463	151.9239658
Deaths	Eastern Sub-Saharan Africa	Both	40-44 years	Number	1991	1052.230174	1226.557591	890.8974518
Deaths	Eastern Sub-Saharan Africa	Male	40-44 years	Rate	1991	23.7958958	28.62811672	19.24320193
Deaths	Eastern Sub-Saharan Africa	Female	40-44 years	Rate	1991	5.952770302	7.389365933	4.19980914
Deaths	Eastern Sub-Saharan Africa	Both	40-44 years	Rate	1991	14.74874306	17.19222961	12.48739861
Deaths	Eastern Sub-Saharan Africa	Male	45-49 years	Number	1991	954.8861865	1168.845709	767.1229018
Deaths	Eastern Sub-Saharan Africa	Female	45-49 years	Number	1991	239.2547286	299.1797935	166.0118186
Deaths	Eastern Sub-Saharan Africa	Both	45-49 years	Number	1991	1194.140915	1414.762535	987.2313697
Deaths	Eastern Sub-Saharan Africa	Male	45-49 years	Rate	1991	33.08407675	40.49716257	26.57861567
Deaths	Eastern Sub-Saharan Africa	Female	45-49 years	Rate	1991	8.138259954	10.17661363	5.6468992
Deaths	Eastern Sub-Saharan Africa	Both	45-49 years	Rate	1991	20.49634384	24.28311348	16.94492948
Deaths	Eastern Sub-Saharan Africa	Male	50-54 years	Number	1991	1035.056149	1257.434555	858.8227877
Deaths	Eastern Sub-Saharan Africa	Female	50-54 years	Number	1991	318.4422617	389.591752	225.9671348
Deaths	Eastern Sub-Saharan Africa	Both	50-54 years	Number	1991	1353.498411	1568.727137	1147.201879
Deaths	Eastern Sub-Saharan Africa	Male	50-54 years	Rate	1991	44.05902108	53.52495672	36.55733202
Deaths	Eastern Sub-Saharan Africa	Female	50-54 years	Rate	1991	13.20670696	16.15747883	9.37150024
Deaths	Eastern Sub-Saharan Africa	Both	50-54 years	Rate	1991	28.43206119	32.95323111	24.09852405
Deaths	Eastern Sub-Saharan Africa	Male	55-59 years	Number	1991	1093.215104	1290.955996	874.9137564
Deaths	Eastern Sub-Saharan Africa	Female	55-59 years	Number	1991	320.9646311	393.5230213	236.20253
Deaths	Eastern Sub-Saharan Africa	Both	55-59 years	Number	1991	1414.179735	1634.796007	1168.007509
Deaths	Eastern Sub-Saharan Africa	Male	55-59 years	Rate	1991	57.21559981	67.56476502	45.79036199
Deaths	Eastern Sub-Saharan Africa	Female	55-59 years	Rate	1991	16.66616013	20.43377074	12.26486911
Deaths	Eastern Sub-Saharan Africa	Both	55-59 years	Rate	1991	36.86080614	42.61120223	30.44429027
Deaths	Eastern Sub-Saharan Africa	Male	60-64 years	Number	1991	967.061109	1152.269459	784.6687662
Deaths	Eastern Sub-Saharan Africa	Female	60-64 years	Number	1991	316.424485	387.7256991	236.5868614
Deaths	Eastern Sub-Saharan Africa	Both	60-64 years	Number	1991	1283.485594	1468.52759	1070.70601
Deaths	Eastern Sub-Saharan Africa	Male	60-64 years	Rate	1991	62.82639421	74.85869773	50.97703627
Deaths	Eastern Sub-Saharan Africa	Female	60-64 years	Rate	1991	20.8245727	25.51705824	15.57028779
Deaths	Eastern Sub-Saharan Africa	Both	60-64 years	Rate	1991	41.96130981	48.01093325	35.00485461
Deaths	Eastern Sub-Saharan Africa	Male	65-69 years	Number	1991	1031.349219	1213.174272	839.6949257
Deaths	Eastern Sub-Saharan Africa	Female	65-69 years	Number	1991	287.3106631	360.6602815	219.7729575
Deaths	Eastern Sub-Saharan Africa	Both	65-69 years	Number	1991	1318.659882	1518.541377	1073.90441
Deaths	Eastern Sub-Saharan Africa	Male	65-69 years	Rate	1991	87.04725228	102.3935297	70.87137383
Deaths	Eastern Sub-Saharan Africa	Female	65-69 years	Rate	1991	25.23752793	31.68059907	19.30497843
Deaths	Eastern Sub-Saharan Africa	Both	65-69 years	Rate	1991	56.75947901	65.3630391	46.22439467
Deaths	Eastern Sub-Saharan Africa	Male	70-74 years	Number	1991	935.2673714	1084.602906	743.5797732
Deaths	Eastern Sub-Saharan Africa	Female	70-74 years	Number	1991	254.7430625	312.5145593	204.5159001
Deaths	Eastern Sub-Saharan Africa	Both	70-74 years	Number	1991	1190.010434	1345.765757	975.6645574
Deaths	Eastern Sub-Saharan Africa	Male	70-74 years	Rate	1991	110.7528962	128.4369761	88.05355126
Deaths	Eastern Sub-Saharan Africa	Female	70-74 years	Rate	1991	32.20908154	39.51356642	25.85848359
Deaths	Eastern Sub-Saharan Africa	Both	70-74 years	Rate	1991	72.76715293	82.2913311	59.66026014
Deaths	Eastern Sub-Saharan Africa	Male	75-79 years	Number	1991	693.0738129	792.7156714	560.4075481
Deaths	Eastern Sub-Saharan Africa	Female	75-79 years	Number	1991	179.4419844	224.4643974	145.8800743
Deaths	Eastern Sub-Saharan Africa	Both	75-79 years	Number	1991	872.5157973	979.2690997	725.2976101
Deaths	Eastern Sub-Saharan Africa	Male	75-79 years	Rate	1991	147.9976033	169.2749276	119.668313
Deaths	Eastern Sub-Saharan Africa	Female	75-79 years	Rate	1991	38.11123499	47.67343286	30.9831047
Deaths	Eastern Sub-Saharan Africa	Both	75-79 years	Rate	1991	92.9060069	104.2731628	77.23012578
Deaths	Eastern Sub-Saharan Africa	Male	All ages	Number	1991	12548.41967	14836.32048	10542.52201
Deaths	Eastern Sub-Saharan Africa	Female	All ages	Number	1991	4075.340428	4962.517079	2980.219378
Deaths	Eastern Sub-Saharan Africa	Both	All ages	Number	1991	16623.7601	18585.55994	14145.14982
Deaths	Eastern Sub-Saharan Africa	Male	All ages	Rate	1991	12.88542964	15.23477606	10.82566005
Deaths	Eastern Sub-Saharan Africa	Female	All ages	Rate	1991	4.120913494	5.018011122	3.013546099
Deaths	Eastern Sub-Saharan Africa	Both	All ages	Rate	1991	8.469468557	9.468965778	7.206666895
Deaths	Eastern Sub-Saharan Africa	Male	Age-standardized	Rate	1991	26.03212525	30.18523874	22.03791453
Deaths	Eastern Sub-Saharan Africa	Female	Age-standardized	Rate	1991	7.62404605	9.13981607	5.73734585
Deaths	Eastern Sub-Saharan Africa	Both	Age-standardized	Rate	1991	16.65330585	18.55851223	14.43355015
Deaths	Eastern Sub-Saharan Africa	Male	80-84	Number	1991	336.8436604	382.7431709	282.5672346
Deaths	Eastern Sub-Saharan Africa	Female	80-84	Number	1991	88.15747358	111.9194351	68.28687416
Deaths	Eastern Sub-Saharan Africa	Both	80-84	Number	1991	425.001134	479.7138693	364.8983784
Deaths	Eastern Sub-Saharan Africa	Male	80-84	Rate	1991	170.9647948	194.2610634	143.4168279
Deaths	Eastern Sub-Saharan Africa	Female	80-84	Rate	1991	38.83069871	49.29712354	30.07830112
Deaths	Eastern Sub-Saharan Africa	Both	80-84	Rate	1991	100.2229939	113.1252515	86.04967145
Deaths	Eastern Sub-Saharan Africa	Male	85-89	Number	1991	112.3333793	128.8028302	91.86897297
Deaths	Eastern Sub-Saharan Africa	Female	85-89	Number	1991	33.88033064	43.18079911	26.01410229
Deaths	Eastern Sub-Saharan Africa	Both	85-89	Number	1991	146.2137099	168.2514672	121.8065827
Deaths	Eastern Sub-Saharan Africa	Male	85-89	Rate	1991	169.3057976	194.1281036	138.462404
Deaths	Eastern Sub-Saharan Africa	Female	85-89	Rate	1991	39.8432317	50.78057243	30.59255579
Deaths	Eastern Sub-Saharan Africa	Both	85-89	Rate	1991	96.5849764	111.142546	80.46226255
Deaths	Eastern Sub-Saharan Africa	Male	90-94	Number	1991	22.94239489	27.55366709	18.52702714
Deaths	Eastern Sub-Saharan Africa	Female	90-94	Number	1991	7.296193422	9.348214189	5.353513533
Deaths	Eastern Sub-Saharan Africa	Both	90-94	Number	1991	30.23858832	35.59625268	25.43788361
Deaths	Eastern Sub-Saharan Africa	Male	90-94	Rate	1991	158.1791016	189.9720725	127.7368174
Deaths	Eastern Sub-Saharan Africa	Female	90-94	Rate	1991	33.67780916	43.14953775	24.7107768
Deaths	Eastern Sub-Saharan Africa	Both	90-94	Rate	1991	83.60417631	98.41714019	70.33110423
Deaths	Eastern Sub-Saharan Africa	Male	95+ years	Number	1991	2.443147281	2.92131348	1.89154239
Deaths	Eastern Sub-Saharan Africa	Female	95+ years	Number	1991	2.21224224	2.916158135	1.535575798
Deaths	Eastern Sub-Saharan Africa	Both	95+ years	Number	1991	4.655389521	5.57050937	3.677272165
Deaths	Eastern Sub-Saharan Africa	Male	95+ years	Rate	1991	107.422911	128.4474335	83.16935757
Deaths	Eastern Sub-Saharan Africa	Female	95+ years	Rate	1991	46.96622653	61.91046398	32.60049892
Deaths	Eastern Sub-Saharan Africa	Both	95+ years	Rate	1991	66.65211162	79.75405938	52.64821637
Deaths	Tropical Latin America	Male	10-14 years	Number	1990	52.4584699	58.76155878	46.10247195
Deaths	Tropical Latin America	Female	10-14 years	Number	1990	50.03183945	54.24683772	45.85117565
Deaths	Tropical Latin America	Both	10-14 years	Number	1990	102.4903093	111.0119581	93.51623918
Deaths	Tropical Latin America	Male	10-14 years	Rate	1990	0.584214519	0.654410162	0.513429643
Deaths	Tropical Latin America	Female	10-14 years	Rate	1990	0.56448278	0.612038376	0.517314562
Deaths	Tropical Latin America	Both	10-14 years	Rate	1990	0.574412796	0.622172863	0.524117107
Deaths	Tropical Latin America	Male	15-19 years	Number	1990	481.0549999	528.7496546	442.8865229
Deaths	Tropical Latin America	Female	15-19 years	Number	1990	207.9120847	220.5677026	195.2090935
Deaths	Tropical Latin America	Both	15-19 years	Number	1990	688.9670846	742.3655904	647.3074049
Deaths	Tropical Latin America	Male	15-19 years	Rate	1990	6.191956366	6.805863759	5.700666296
Deaths	Tropical Latin America	Female	15-19 years	Rate	1990	2.638918437	2.799549521	2.47768607
Deaths	Tropical Latin America	Both	15-19 years	Rate	1990	4.40298807	4.744242376	4.136753185
Deaths	Tropical Latin America	Male	20-24 years	Number	1990	859.8345757	910.6067368	808.8465026
Deaths	Tropical Latin America	Female	20-24 years	Number	1990	230.5373968	242.2328179	217.6144362
Deaths	Tropical Latin America	Both	20-24 years	Number	1990	1090.371972	1144.55468	1037.060424
Deaths	Tropical Latin America	Male	20-24 years	Rate	1990	12.13040114	12.84668622	11.41107
Deaths	Tropical Latin America	Female	20-24 years	Rate	1990	3.166309366	3.326939796	2.988819329
Deaths	Tropical Latin America	Both	20-24 years	Rate	1990	7.588251941	7.965326962	7.217239595
Deaths	Tropical Latin America	Male	25-29 years	Number	1990	879.6241312	934.7528873	829.3871674
Deaths	Tropical Latin America	Female	25-29 years	Number	1990	209.7029422	221.1514034	198.9085174
Deaths	Tropical Latin America	Both	25-29 years	Number	1990	1089.327073	1145.691575	1038.197598
Deaths	Tropical Latin America	Male	25-29 years	Rate	1990	13.64470886	14.49986483	12.86543426
Deaths	Tropical Latin America	Female	25-29 years	Rate	1990	3.115594519	3.285686376	2.955219798
Deaths	Tropical Latin America	Both	25-29 years	Rate	1990	8.266641474	8.694378137	7.878632167
Deaths	Tropical Latin America	Male	30-34 years	Number	1990	823.8027464	878.5895385	777.7606394
Deaths	Tropical Latin America	Female	30-34 years	Number	1990	193.0958951	203.2050454	183.4450345
Deaths	Tropical Latin America	Both	30-34 years	Number	1990	1016.898641	1074.238754	968.3224232
Deaths	Tropical Latin America	Male	30-34 years	Rate	1990	14.77785252	15.76064984	13.95192244
Deaths	Tropical Latin America	Female	30-34 years	Rate	1990	3.315858673	3.489453838	3.150133298
Deaths	Tropical Latin America	Both	30-34 years	Rate	1990	8.921742577	9.424815058	8.49555997
Deaths	Tropical Latin America	Male	35-39 years	Number	1990	692.2009439	728.3410578	660.0584998
Deaths	Tropical Latin America	Female	35-39 years	Number	1990	179.9746122	189.2099763	171.1605832
Deaths	Tropical Latin America	Both	35-39 years	Number	1990	872.1755562	911.8266334	837.4176925
Deaths	Tropical Latin America	Male	35-39 years	Rate	1990	14.57549228	15.3364851	13.89867733
Deaths	Tropical Latin America	Female	35-39 years	Rate	1990	3.619945645	3.805702488	3.442663385
Deaths	Tropical Latin America	Both	35-39 years	Rate	1990	8.972239653	9.380138	8.614678746
Deaths	Tropical Latin America	Male	40-44 years	Number	1990	571.842794	604.6263207	541.8920583
Deaths	Tropical Latin America	Female	40-44 years	Number	1990	155.6328239	163.6578713	148.0193853
Deaths	Tropical Latin America	Both	40-44 years	Number	1990	727.4756179	764.591981	694.6878337
Deaths	Tropical Latin America	Male	40-44 years	Rate	1990	14.63954848	15.47882815	13.87279011
Deaths	Tropical Latin America	Female	40-44 years	Rate	1990	3.874870548	4.074674286	3.685314847
Deaths	Tropical Latin America	Both	40-44 years	Rate	1990	9.182265737	9.650751967	8.768415239
Deaths	Tropical Latin America	Male	45-49 years	Number	1990	490.4825809	516.345365	469.0932757
Deaths	Tropical Latin America	Female	45-49 years	Number	1990	132.9364891	140.8229181	125.3607904
Deaths	Tropical Latin America	Both	45-49 years	Number	1990	623.4190701	650.7400712	599.2326319
Deaths	Tropical Latin America	Male	45-49 years	Rate	1990	15.8498111	16.68555992	15.15862152
Deaths	Tropical Latin America	Female	45-49 years	Rate	1990	4.168570346	4.415869897	3.931014553
Deaths	Tropical Latin America	Both	45-49 years	Rate	1990	9.921394789	10.35619451	9.536480029
Deaths	Tropical Latin America	Male	50-54 years	Number	1990	409.1268483	430.8232623	387.8893872
Deaths	Tropical Latin America	Female	50-54 years	Number	1990	124.7058348	130.9015589	118.9932968
Deaths	Tropical Latin America	Both	50-54 years	Number	1990	533.832683	558.7588645	511.4994285
Deaths	Tropical Latin America	Male	50-54 years	Rate	1990	15.87754368	16.71954602	15.05335256
Deaths	Tropical Latin America	Female	50-54 years	Rate	1990	4.618417892	4.847873421	4.406856922
Deaths	Tropical Latin America	Both	50-54 years	Rate	1990	10.11631256	10.58867226	9.693089723
Deaths	Tropical Latin America	Male	55-59 years	Number	1990	334.9044273	355.2371871	316.5142993
Deaths	Tropical Latin America	Female	55-59 years	Number	1990	99.74604856	105.7074382	94.23393669
Deaths	Tropical Latin America	Both	55-59 years	Number	1990	434.6504759	456.7381881	415.4283893
Deaths	Tropical Latin America	Male	55-59 years	Rate	1990	16.00108935	16.97254951	15.12244441
Deaths	Tropical Latin America	Female	55-59 years	Rate	1990	4.384458429	4.646498535	4.142166873
Deaths	Tropical Latin America	Both	55-59 years	Rate	1990	9.950785898	10.45645679	9.510719964
Deaths	Tropical Latin America	Male	60-64 years	Number	1990	282.1522728	298.9227971	266.4939552
Deaths	Tropical Latin America	Female	60-64 years	Number	1990	84.86628717	90.17252284	79.33294633
Deaths	Tropical Latin America	Both	60-64 years	Number	1990	367.01856	385.6024059	348.8126832
Deaths	Tropical Latin America	Male	60-64 years	Rate	1990	16.21961548	17.18367454	15.31949198
Deaths	Tropical Latin America	Female	60-64 years	Rate	1990	4.413363512	4.689307561	4.125609147
Deaths	Tropical Latin America	Both	60-64 years	Rate	1990	10.02094807	10.52835498	9.523861094
Deaths	Tropical Latin America	Male	65-69 years	Number	1990	221.2866209	232.9927971	208.1215958
Deaths	Tropical Latin America	Female	65-69 years	Number	1990	64.72333677	68.60473097	59.82253819
Deaths	Tropical Latin America	Both	65-69 years	Number	1990	286.0099577	298.5848228	269.7921247
Deaths	Tropical Latin America	Male	65-69 years	Rate	1990	17.04145182	17.9429534	16.02760317
Deaths	Tropical Latin America	Female	65-69 years	Rate	1990	4.475934196	4.744351522	4.137020088
Deaths	Tropical Latin America	Both	65-69 years	Rate	1990	10.42101676	10.87919269	9.83010618
Deaths	Tropical Latin America	Male	70-74 years	Number	1990	188.3116316	198.2111646	177.7039832
Deaths	Tropical Latin America	Female	70-74 years	Number	1990	50.20979042	53.31365695	46.42511335
Deaths	Tropical Latin America	Both	70-74 years	Number	1990	238.521422	249.8965267	226.5054385
Deaths	Tropical Latin America	Male	70-74 years	Rate	1990	20.91314785	22.01255098	19.73510422
Deaths	Tropical Latin America	Female	70-74 years	Rate	1990	4.81004165	5.107388585	4.447473828
Deaths	Tropical Latin America	Both	70-74 years	Rate	1990	12.2677293	12.85277824	11.64971843
Deaths	Tropical Latin America	Male	75-79 years	Number	1990	138.4919677	147.5381836	129.3065305
Deaths	Tropical Latin America	Female	75-79 years	Number	1990	35.63571401	38.17416498	32.91374932
Deaths	Tropical Latin America	Both	75-79 years	Number	1990	174.1276817	184.0636175	163.0034246
Deaths	Tropical Latin America	Male	75-79 years	Rate	1990	23.31771336	24.84081302	21.77117319
Deaths	Tropical Latin America	Female	75-79 years	Rate	1990	4.910913298	5.260734061	4.53580274
Deaths	Tropical Latin America	Both	75-79 years	Rate	1990	13.19571052	13.9486737	12.35269421
Deaths	Tropical Latin America	Male	All ages	Number	1990	6553.126157	6763.611478	6365.831527
Deaths	Tropical Latin America	Female	All ages	Number	1990	1853.547429	1905.073438	1802.007796
Deaths	Tropical Latin America	Both	All ages	Number	1990	8406.673587	8651.446435	8183.72161
Deaths	Tropical Latin America	Male	All ages	Rate	1990	8.687566679	8.966609873	8.439267691
Deaths	Tropical Latin America	Female	All ages	Rate	1990	2.403443206	2.470255543	2.336613202
Deaths	Tropical Latin America	Both	All ages	Rate	1990	5.510708615	5.671161121	5.364560038
Deaths	Tropical Latin America	Male	Age-standardized	Rate	1990	10.41856662	10.73248155	10.11241767
Deaths	Tropical Latin America	Female	Age-standardized	Rate	1990	2.716173961	2.792951844	2.642943724
Deaths	Tropical Latin America	Both	Age-standardized	Rate	1990	6.410182982	6.593268967	6.240505894
Deaths	Tropical Latin America	Male	80-84	Number	1990	76.61485615	81.55420474	70.61348497
Deaths	Tropical Latin America	Female	80-84	Number	1990	21.32574357	22.96566549	18.59243855
Deaths	Tropical Latin America	Both	80-84	Number	1990	97.94059972	104.0649589	89.89406974
Deaths	Tropical Latin America	Male	80-84	Rate	1990	26.13160414	27.81630485	24.08467142
Deaths	Tropical Latin America	Female	80-84	Rate	1990	5.334186435	5.744378429	4.650507646
Deaths	Tropical Latin America	Both	80-84	Rate	1990	14.13320499	15.01697356	12.97205978
Deaths	Tropical Latin America	Male	85-89	Number	1990	38.03753861	41.16024613	33.05942495
Deaths	Tropical Latin America	Female	85-89	Number	1990	9.186299587	10.08398428	7.503236767
Deaths	Tropical Latin America	Both	85-89	Number	1990	47.22383819	50.99570552	40.8349414
Deaths	Tropical Latin America	Male	85-89	Rate	1990	32.08554724	34.71962355	27.88639275
Deaths	Tropical Latin America	Female	85-89	Rate	1990	5.011826127	5.501581504	4.093587163
Deaths	Tropical Latin America	Both	85-89	Rate	1990	15.64517396	16.89478692	13.52854376
Deaths	Tropical Latin America	Male	90-94	Number	1990	10.4995799	11.43621921	8.922811786
Deaths	Tropical Latin America	Female	90-94	Number	1990	2.715040028	3.023928484	2.147981531
Deaths	Tropical Latin America	Both	90-94	Number	1990	13.21461993	14.34660912	11.10485762
Deaths	Tropical Latin America	Male	90-94	Rate	1990	33.93468795	36.96191029	28.83856654
Deaths	Tropical Latin America	Female	90-94	Rate	1990	4.816845438	5.364855019	3.810807551
Deaths	Tropical Latin America	Both	90-94	Rate	1990	15.13596868	16.43254422	12.71945604
Deaths	Tropical Latin America	Male	95+ years	Number	1990	2.399172212	2.767812413	1.867453539
Deaths	Tropical Latin America	Female	95+ years	Number	1990	0.609250982	0.700996451	0.450194653
Deaths	Tropical Latin America	Both	95+ years	Number	1990	3.008423193	3.448961109	2.310707918
Deaths	Tropical Latin America	Male	95+ years	Rate	1990	35.46822221	40.91802382	27.60754595
Deaths	Tropical Latin America	Female	95+ years	Rate	1990	4.51087209	5.190152208	3.333224822
Deaths	Tropical Latin America	Both	95+ years	Rate	1990	14.84133797	17.01462666	11.39932615
Deaths	Central Latin America	Male	10-14 years	Number	1991	124.1087672	134.6777881	115.3869602
Deaths	Central Latin America	Female	10-14 years	Number	1991	82.26147177	90.58472891	75.11463496
Deaths	Central Latin America	Both	10-14 years	Number	1991	206.370239	222.0755486	193.5947303
Deaths	Central Latin America	Male	10-14 years	Rate	1991	1.21071392	1.31381752	1.125630381
Deaths	Central Latin America	Female	10-14 years	Rate	1991	0.812989808	0.895248526	0.742357647
Deaths	Central Latin America	Both	10-14 years	Rate	1991	1.013145302	1.090248283	0.950425761
Deaths	Central Latin America	Male	15-19 years	Number	1991	639.0472392	669.8783531	605.4122948
Deaths	Central Latin America	Female	15-19 years	Number	1991	286.2070323	306.1873596	268.6197401
Deaths	Central Latin America	Both	15-19 years	Number	1991	925.2542714	964.3505572	886.4830984
Deaths	Central Latin America	Male	15-19 years	Rate	1991	6.951651634	7.287037111	6.585765669
Deaths	Central Latin America	Female	15-19 years	Rate	1991	3.031583507	3.243220623	2.845294077
Deaths	Central Latin America	Both	15-19 years	Rate	1991	4.965520041	5.1753363	4.757448548
Deaths	Central Latin America	Male	20-24 years	Number	1991	1016.138759	1064.935098	968.147698
Deaths	Central Latin America	Female	20-24 years	Number	1991	219.2026368	233.7282027	205.310696
Deaths	Central Latin America	Both	20-24 years	Number	1991	1235.341396	1281.770276	1181.496306
Deaths	Central Latin America	Male	20-24 years	Rate	1991	13.037191	13.6632543	12.42145951
Deaths	Central Latin America	Female	20-24 years	Rate	1991	2.62922719	2.803454168	2.462600233
Deaths	Central Latin America	Both	20-24 years	Rate	1991	7.65803758	7.945856078	7.324245059
Deaths	Central Latin America	Male	25-29 years	Number	1991	821.5027505	857.4893547	780.5709978
Deaths	Central Latin America	Female	25-29 years	Number	1991	154.5729007	164.8530172	146.4279315
Deaths	Central Latin America	Both	25-29 years	Number	1991	976.0756512	1015.858046	935.5515221
Deaths	Central Latin America	Male	25-29 years	Rate	1991	12.42504473	12.96933404	11.80596115
Deaths	Central Latin America	Female	25-29 years	Rate	1991	2.158921981	2.302504521	2.045161077
Deaths	Central Latin America	Both	25-29 years	Rate	1991	7.08770382	7.376580849	6.793440743
Deaths	Central Latin America	Male	30-34 years	Number	1991	662.5508626	692.7376431	633.0243139
Deaths	Central Latin America	Female	30-34 years	Number	1991	116.0934212	123.5462597	109.2715232
Deaths	Central Latin America	Both	30-34 years	Number	1991	778.6442838	812.7725083	748.6477528
Deaths	Central Latin America	Male	30-34 years	Rate	1991	11.72390877	12.25806709	11.20143331
Deaths	Central Latin America	Female	30-34 years	Rate	1991	1.910323838	2.03296072	1.79806912
Deaths	Central Latin America	Both	30-34 years	Rate	1991	6.638942293	6.929929227	6.38318335
Deaths	Central Latin America	Male	35-39 years	Number	1991	525.8040272	550.4831263	505.2674869
Deaths	Central Latin America	Female	35-39 years	Number	1991	93.95341806	99.84626922	89.1318639
Deaths	Central Latin America	Both	35-39 years	Number	1991	619.7574453	646.2260372	598.5248748
Deaths	Central Latin America	Male	35-39 years	Rate	1991	11.0813534	11.60146699	10.64854451
Deaths	Central Latin America	Female	35-39 years	Rate	1991	1.86732265	1.984442971	1.77149434
Deaths	Central Latin America	Both	35-39 years	Rate	1991	6.339325059	6.610064861	6.122143052
Deaths	Central Latin America	Male	40-44 years	Number	1991	389.6841066	407.6319217	373.7619699
Deaths	Central Latin America	Female	40-44 years	Number	1991	66.94648673	71.05812694	63.34700402
Deaths	Central Latin America	Both	40-44 years	Number	1991	456.6305934	476.2106099	440.723922
Deaths	Central Latin America	Male	40-44 years	Rate	1991	10.26020622	10.73276407	9.840983566
Deaths	Central Latin America	Female	40-44 years	Rate	1991	1.697568583	1.801827844	1.606296149
Deaths	Central Latin America	Both	40-44 years	Rate	1991	5.898337208	6.151253989	5.692869346
Deaths	Central Latin America	Male	45-49 years	Number	1991	308.3566855	322.1419086	295.0999849
Deaths	Central Latin America	Female	45-49 years	Number	1991	51.3834072	55.41550368	48.51973972
Deaths	Central Latin America	Both	45-49 years	Number	1991	359.7400927	375.5112	346.260888
Deaths	Central Latin America	Male	45-49 years	Rate	1991	10.25352457	10.71191296	9.812710699
Deaths	Central Latin America	Female	45-49 years	Rate	1991	1.650309236	1.779810303	1.558335248
Deaths	Central Latin America	Both	45-49 years	Rate	1991	5.877255072	6.134915596	5.657038516
Deaths	Central Latin America	Male	50-54 years	Number	1991	254.4247392	266.7630107	242.6056624
Deaths	Central Latin America	Female	50-54 years	Number	1991	38.77215168	41.39360896	36.49491193
Deaths	Central Latin America	Both	50-54 years	Number	1991	293.1968909	306.1978718	280.6404234
Deaths	Central Latin America	Male	50-54 years	Rate	1991	10.4653711	10.97288695	9.979211513
Deaths	Central Latin America	Female	50-54 years	Rate	1991	1.528901583	1.632273463	1.439103227
Deaths	Central Latin America	Both	50-54 years	Rate	1991	5.902827175	6.164571231	5.650032346
Deaths	Central Latin America	Male	55-59 years	Number	1991	215.3750582	224.3911921	206.70784
Deaths	Central Latin America	Female	55-59 years	Number	1991	27.64726998	29.82329428	25.99234144
Deaths	Central Latin America	Both	55-59 years	Number	1991	243.0223282	252.421459	234.2809144
Deaths	Central Latin America	Male	55-59 years	Rate	1991	10.90028312	11.356596	10.46162912
Deaths	Central Latin America	Female	55-59 years	Rate	1991	1.329859503	1.434528304	1.250255895
Deaths	Central Latin America	Both	55-59 years	Rate	1991	5.993406047	6.225206999	5.77782568
Deaths	Central Latin America	Male	60-64 years	Number	1991	190.9549904	199.6715909	183.240563
Deaths	Central Latin America	Female	60-64 years	Number	1991	23.96052577	25.53633252	22.49219857
Deaths	Central Latin America	Both	60-64 years	Number	1991	214.9155162	224.0569039	206.2678352
Deaths	Central Latin America	Male	60-64 years	Rate	1991	11.94406883	12.48928461	11.46153809
Deaths	Central Latin America	Female	60-64 years	Rate	1991	1.407247966	1.499798141	1.321010273
Deaths	Central Latin America	Both	60-64 years	Rate	1991	6.509840466	6.786735204	6.247900217
Deaths	Central Latin America	Male	65-69 years	Number	1991	156.1138926	163.670027	147.8500737
Deaths	Central Latin America	Female	65-69 years	Number	1991	19.44059426	20.86366017	18.29662264
Deaths	Central Latin America	Both	65-69 years	Number	1991	175.5544869	182.7370867	167.7308097
Deaths	Central Latin America	Male	65-69 years	Rate	1991	13.00744611	13.637025	12.31890278
Deaths	Central Latin America	Female	65-69 years	Rate	1991	1.515519088	1.626456209	1.426339159
Deaths	Central Latin America	Both	65-69 years	Rate	1991	7.07038058	7.359656664	6.755285386
Deaths	Central Latin America	Male	70-74 years	Number	1991	123.8591667	129.9609507	117.592751
Deaths	Central Latin America	Female	70-74 years	Number	1991	12.87398064	13.69640009	12.06551656
Deaths	Central Latin America	Both	70-74 years	Number	1991	136.7331474	143.3190266	130.2201416
Deaths	Central Latin America	Male	70-74 years	Rate	1991	14.71425035	15.43913152	13.96981123
Deaths	Central Latin America	Female	70-74 years	Rate	1991	1.413510186	1.503808462	1.324744151
Deaths	Central Latin America	Both	70-74 years	Rate	1991	7.801979787	8.177769398	7.430348328
Deaths	Central Latin America	Male	75-79 years	Number	1991	86.17224939	90.40972756	81.92218782
Deaths	Central Latin America	Female	75-79 years	Number	1991	9.166517318	9.861321699	8.491917987
Deaths	Central Latin America	Both	75-79 years	Number	1991	95.33876671	99.64949754	90.63105936
Deaths	Central Latin America	Male	75-79 years	Rate	1991	15.37671717	16.1328597	14.61832923
Deaths	Central Latin America	Female	75-79 years	Rate	1991	1.449659205	1.559540584	1.342973198
Deaths	Central Latin America	Both	75-79 years	Rate	1991	7.993326466	8.354743758	7.598626146
Deaths	Central Latin America	Male	All ages	Number	1991	5615.797176	5759.264676	5477.352117
Deaths	Central Latin America	Female	All ages	Number	1991	1214.235017	1263.310177	1175.963778
Deaths	Central Latin America	Both	All ages	Number	1991	6830.032193	6987.648335	6679.824598
Deaths	Central Latin America	Male	All ages	Rate	1991	6.771994171	6.944999186	6.605045632
Deaths	Central Latin America	Female	All ages	Rate	1991	1.427170334	1.484851599	1.382187628
Deaths	Central Latin America	Both	All ages	Rate	1991	4.065333669	4.15914907	3.975927943
Deaths	Central Latin America	Male	Age-standardized	Rate	1991	8.216253513	8.423955914	8.013096967
Deaths	Central Latin America	Female	Age-standardized	Rate	1991	1.477609402	1.534913114	1.433502835
Deaths	Central Latin America	Both	Age-standardized	Rate	1991	4.738831546	4.850138577	4.635424743
Deaths	Central Latin America	Male	80-84	Number	1991	53.47892432	56.59678749	49.51566628
Deaths	Central Latin America	Female	80-84	Number	1991	5.92434024	6.506579005	5.367143078
Deaths	Central Latin America	Both	80-84	Number	1991	59.40326456	62.87490096	54.9143819
Deaths	Central Latin America	Male	80-84	Rate	1991	15.55630548	16.46325027	14.4034466
Deaths	Central Latin America	Female	80-84	Rate	1991	1.416893384	1.556144376	1.283631461
Deaths	Central Latin America	Both	80-84	Rate	1991	7.796744395	8.252400526	7.207573566
Deaths	Central Latin America	Male	85-89	Number	1991	34.96902757	36.9752406	31.92920181
Deaths	Central Latin America	Female	85-89	Number	1991	4.577684752	4.877794014	4.147523382
Deaths	Central Latin America	Both	85-89	Number	1991	39.54671232	41.78201011	36.17750238
Deaths	Central Latin America	Male	85-89	Rate	1991	20.57749924	21.75805386	18.78871594
Deaths	Central Latin America	Female	85-89	Rate	1991	2.28914311	2.439217457	2.074034165
Deaths	Central Latin America	Both	85-89	Rate	1991	10.69084607	11.29512448	9.780031929
Deaths	Central Latin America	Male	90-94	Number	1991	9.687243557	10.31324848	8.615067776
Deaths	Central Latin America	Female	90-94	Number	1991	0.926924912	1.037467271	0.79064171
Deaths	Central Latin America	Both	90-94	Number	1991	10.61416847	11.35418376	9.410488193
Deaths	Central Latin America	Male	90-94	Rate	1991	20.38036579	21.6973771	18.12468444
Deaths	Central Latin America	Female	90-94	Rate	1991	1.98162592	2.217948842	1.690272949
Deaths	Central Latin America	Both	90-94	Rate	1991	11.2547656	12.03944305	9.978439583
Deaths	Central Latin America	Male	95+ years	Number	1991	3.568685931	3.87224476	2.984559946
Deaths	Central Latin America	Female	95+ years	Number	1991	0.324252349	0.383431496	0.247309827
Deaths	Central Latin America	Both	95+ years	Number	1991	3.89293828	4.24185339	3.230391708
Deaths	Central Latin America	Male	95+ years	Rate	1991	25.0338482	27.16327224	20.93628357
Deaths	Central Latin America	Female	95+ years	Rate	1991	2.667973917	3.154904609	2.034884769
Deaths	Central Latin America	Both	95+ years	Rate	1991	14.74098198	16.06218231	12.23218621
Deaths	Central Africa	Male	10-14 years	Number	1990	124.6108944	170.7236191	87.9033011
Deaths	Central Africa	Female	10-14 years	Number	1990	37.30134026	54.51116091	23.25336357
Deaths	Central Africa	Both	10-14 years	Number	1990	161.9122347	207.4289087	117.4487991
Deaths	Central Africa	Male	10-14 years	Rate	1990	3.018967518	4.13614767	2.129646946
Deaths	Central Africa	Female	10-14 years	Rate	1990	0.913044721	1.334298643	0.569184933
Deaths	Central Africa	Both	10-14 years	Rate	1990	1.971419067	2.525623259	1.43003895
Deaths	Central Africa	Male	15-19 years	Number	1990	237.4923854	337.8591083	174.4441864
Deaths	Central Africa	Female	15-19 years	Number	1990	112.9525481	162.0739097	75.79149489
Deaths	Central Africa	Both	15-19 years	Number	1990	350.4449335	460.9028865	271.6271503
Deaths	Central Africa	Male	15-19 years	Rate	1990	6.971632409	9.917915919	5.120840997
Deaths	Central Africa	Female	15-19 years	Rate	1990	3.290247773	4.721126963	2.207766017
Deaths	Central Africa	Both	15-19 years	Rate	1990	5.123836186	6.738835869	3.971445693
Deaths	Central Africa	Male	20-24 years	Number	1990	294.7625192	447.75236	204.857153
Deaths	Central Africa	Female	20-24 years	Number	1990	107.6000608	153.168314	73.14317961
Deaths	Central Africa	Both	20-24 years	Number	1990	402.36258	567.4846991	299.3131183
Deaths	Central Africa	Male	20-24 years	Rate	1990	10.36786588	15.74907294	7.205568376
Deaths	Central Africa	Female	20-24 years	Rate	1990	3.616221319	5.147678527	2.458194944
Deaths	Central Africa	Both	20-24 years	Rate	1990	6.915201626	9.753071755	5.144142785
Deaths	Central Africa	Male	25-29 years	Number	1990	286.0698013	428.3494534	202.0461803
Deaths	Central Africa	Female	25-29 years	Number	1990	98.9855662	140.3709571	67.49292178
Deaths	Central Africa	Both	25-29 years	Number	1990	385.0553675	533.6470522	294.032484
Deaths	Central Africa	Male	25-29 years	Rate	1990	12.02668342	18.00827366	8.494239641
Deaths	Central Africa	Female	25-29 years	Rate	1990	3.880037792	5.502263	2.645588617
Deaths	Central Africa	Both	25-29 years	Rate	1990	7.810809557	10.824977	5.964419482
Deaths	Central Africa	Male	30-34 years	Number	1990	256.5292746	357.7076316	190.4478347
Deaths	Central Africa	Female	30-34 years	Number	1990	78.13085447	111.9235532	54.72402044
Deaths	Central Africa	Both	30-34 years	Number	1990	334.6601291	447.4989612	261.2489027
Deaths	Central Africa	Male	30-34 years	Rate	1990	13.21582205	18.4283077	9.811452109
Deaths	Central Africa	Female	30-34 years	Rate	1990	3.762340984	5.389606633	2.635199965
Deaths	Central Africa	Both	30-34 years	Rate	1990	8.329577647	11.13809809	6.502397002
Deaths	Central Africa	Male	35-39 years	Number	1990	275.1038456	373.8345163	203.5975239
Deaths	Central Africa	Female	35-39 years	Number	1990	77.39963843	110.9832055	52.95532457
Deaths	Central Africa	Both	35-39 years	Number	1990	352.5034841	464.1578751	273.3855777
Deaths	Central Africa	Male	35-39 years	Rate	1990	17.40089673	23.64581926	12.87797151
Deaths	Central Africa	Female	35-39 years	Rate	1990	4.603562939	6.601040804	3.149668067
Deaths	Central Africa	Both	35-39 years	Rate	1990	10.80545404	14.22804827	8.38021588
Deaths	Central Africa	Male	40-44 years	Number	1990	257.210629	347.9333343	185.6110839
Deaths	Central Africa	Female	40-44 years	Number	1990	64.31626958	86.49353487	45.50546708
Deaths	Central Africa	Both	40-44 years	Number	1990	321.5268985	413.4702214	241.114695
Deaths	Central Africa	Male	40-44 years	Rate	1990	23.13049998	31.28903348	16.69167868
Deaths	Central Africa	Female	40-44 years	Rate	1990	5.123037748	6.889542054	3.624685124
Deaths	Central Africa	Both	40-44 years	Rate	1990	13.58126325	17.46493979	10.18466001
Deaths	Central Africa	Male	45-49 years	Number	1990	299.626865	401.2937497	222.15002
Deaths	Central Africa	Female	45-49 years	Number	1990	81.70451978	108.7072883	55.34684661
Deaths	Central Africa	Both	45-49 years	Number	1990	381.3313848	498.621537	293.5367854
Deaths	Central Africa	Male	45-49 years	Rate	1990	31.84940289	42.6562762	23.61385548
Deaths	Central Africa	Female	45-49 years	Rate	1990	7.561369905	10.06034942	5.122090937
Deaths	Central Africa	Both	45-49 years	Rate	1990	18.86552741	24.66819845	14.52208366
Deaths	Central Africa	Male	50-54 years	Number	1990	344.589161	468.5192507	256.9654464
Deaths	Central Africa	Female	50-54 years	Number	1990	118.0424323	163.3334136	77.16233963
Deaths	Central Africa	Both	50-54 years	Number	1990	462.6315932	597.7038536	358.7100822
Deaths	Central Africa	Male	50-54 years	Rate	1990	42.3021283	57.51591663	31.54534882
Deaths	Central Africa	Female	50-54 years	Rate	1990	12.36725728	17.11237485	8.08426672
Deaths	Central Africa	Both	50-54 years	Rate	1990	26.15117723	33.78640722	20.27680571
Deaths	Central Africa	Male	55-59 years	Number	1990	371.6759921	496.8610126	276.9333369
Deaths	Central Africa	Female	55-59 years	Number	1990	132.9215636	179.6558911	89.49252455
Deaths	Central Africa	Both	55-59 years	Number	1990	504.5975557	644.7942543	393.8088371
Deaths	Central Africa	Male	55-59 years	Rate	1990	52.96472598	70.80389356	39.46366893
Deaths	Central Africa	Female	55-59 years	Rate	1990	16.20378381	21.90092518	10.90957314
Deaths	Central Africa	Both	55-59 years	Rate	1990	33.15239997	42.36341768	25.87350638
Deaths	Central Africa	Male	60-64 years	Number	1990	321.0382455	432.9381003	246.7080771
Deaths	Central Africa	Female	60-64 years	Number	1990	124.6231409	173.6468429	85.08728141
Deaths	Central Africa	Both	60-64 years	Number	1990	445.6613864	562.5729772	349.2555744
Deaths	Central Africa	Male	60-64 years	Rate	1990	58.42878502	78.79449737	44.90073504
Deaths	Central Africa	Female	60-64 years	Rate	1990	19.36421092	26.98161888	13.22104428
Deaths	Central Africa	Both	60-64 years	Rate	1990	37.3555221	47.15510009	29.27474698
Deaths	Central Africa	Male	65-69 years	Number	1990	324.0939672	421.8619246	243.8239096
Deaths	Central Africa	Female	65-69 years	Number	1990	109.2921891	145.0189783	73.99951609
Deaths	Central Africa	Both	65-69 years	Number	1990	433.3861564	537.636353	339.3416461
Deaths	Central Africa	Male	65-69 years	Rate	1990	79.12828901	102.9985611	59.53016946
Deaths	Central Africa	Female	65-69 years	Rate	1990	23.2236407	30.81527302	15.72425429
Deaths	Central Africa	Both	65-69 years	Rate	1990	49.23791451	61.08199904	38.55331952
Deaths	Central Africa	Male	70-74 years	Number	1990	277.3573511	370.2676717	208.1283116
Deaths	Central Africa	Female	70-74 years	Number	1990	89.7648965	118.5913388	64.26648895
Deaths	Central Africa	Both	70-74 years	Number	1990	367.1222476	474.7988181	286.3109012
Deaths	Central Africa	Male	70-74 years	Rate	1990	96.0231024	128.1893212	72.05551285
Deaths	Central Africa	Female	70-74 years	Rate	1990	28.41536616	37.54046903	20.34376339
Deaths	Central Africa	Both	70-74 years	Rate	1990	60.70674435	78.51196886	47.3439101
Deaths	Central Africa	Male	75-79 years	Number	1990	200.3002137	265.0818242	156.3520889
Deaths	Central Africa	Female	75-79 years	Number	1990	53.53052693	69.32037354	38.98692141
Deaths	Central Africa	Both	75-79 years	Number	1990	253.8307406	323.93772	204.0081931
Deaths	Central Africa	Male	75-79 years	Rate	1990	124.0639746	164.1890644	96.84294006
Deaths	Central Africa	Female	75-79 years	Rate	1990	31.99254763	41.42935778	23.30055413
Deaths	Central Africa	Both	75-79 years	Rate	1990	77.20594022	98.52989509	62.05176064
Deaths	Central Africa	Male	All ages	Number	1990	4006.113597	5130.998262	3248.192293
Deaths	Central Africa	Female	All ages	Number	1990	1322.371609	1644.444618	997.7072053
Deaths	Central Africa	Both	All ages	Number	1990	5328.485206	6531.951158	4440.169403
Deaths	Central Africa	Male	All ages	Rate	1990	12.17970939	15.5996744	9.875415968
Deaths	Central Africa	Female	All ages	Rate	1990	3.897039122	4.84619071	2.940250671
Deaths	Central Africa	Both	All ages	Rate	1990	7.973858425	9.774795605	6.644530449
Deaths	Central Africa	Male	Age-standardized	Rate	1990	23.84333024	30.08397682	19.46234722
Deaths	Central Africa	Female	Age-standardized	Rate	1990	6.802881275	8.402772456	5.173959381
Deaths	Central Africa	Both	Age-standardized	Rate	1990	14.83421069	17.89151318	12.29745386
Deaths	Central Africa	Male	80-84	Number	1990	94.44503548	124.232663	73.49783993
Deaths	Central Africa	Female	80-84	Number	1990	23.42576195	31.01566521	17.04923179
Deaths	Central Africa	Both	80-84	Number	1990	117.8707974	148.8014241	94.68355402
Deaths	Central Africa	Male	80-84	Rate	1990	145.8941292	191.9086175	113.5359133
Deaths	Central Africa	Female	80-84	Rate	1990	33.65625317	44.56081653	24.49496681
Deaths	Central Africa	Both	80-84	Rate	1990	87.74175144	110.7661767	70.48141731
Deaths	Central Africa	Male	85-89	Number	1990	33.29874736	44.12833081	25.19512284
Deaths	Central Africa	Female	85-89	Number	1990	9.563677581	12.41233641	6.851676131
Deaths	Central Africa	Both	85-89	Number	1990	42.86242494	54.08428071	33.88281867
Deaths	Central Africa	Male	85-89	Rate	1990	149.1979644	197.7208649	112.8889625
Deaths	Central Africa	Female	85-89	Rate	1990	35.74292099	46.389389	25.60719101
Deaths	Central Africa	Both	85-89	Rate	1990	87.34004025	110.2066264	69.04244803
Deaths	Central Africa	Male	90-94	Number	1990	7.060902044	9.833625295	5.292673701
Deaths	Central Africa	Female	90-94	Number	1990	2.109838344	2.842181012	1.432535252
Deaths	Central Africa	Both	90-94	Number	1990	9.170740388	12.01464343	7.204789598
Deaths	Central Africa	Male	90-94	Rate	1990	128.5645873	179.0502077	96.36876501
Deaths	Central Africa	Female	90-94	Rate	1990	26.10971323	35.17261472	17.7279386
Deaths	Central Africa	Both	90-94	Rate	1990	67.56720057	88.52020533	53.08267852
Deaths	Central Africa	Male	95+ years	Number	1990	0.847766708	1.242086421	0.619568681
Deaths	Central Africa	Female	95+ years	Number	1990	0.706784608	0.9645072	0.444921095
Deaths	Central Africa	Both	95+ years	Number	1990	1.554551315	2.072189378	1.163404803
Deaths	Central Africa	Male	95+ years	Rate	1990	87.01923174	127.4942802	63.59578662
Deaths	Central Africa	Female	95+ years	Rate	1990	34.70159635	47.35521851	21.84466398
Deaths	Central Africa	Both	95+ years	Rate	1990	51.62943608	68.82112412	38.63875918
Deaths	Sub-Saharan Africa	Male	10-14 years	Number	1992	909.1584427	1092.346529	700.6328717
Deaths	Sub-Saharan Africa	Female	10-14 years	Number	1992	259.0120469	316.8667752	177.1279438
Deaths	Sub-Saharan Africa	Both	10-14 years	Number	1992	1168.17049	1376.528	905.3732796
Deaths	Sub-Saharan Africa	Male	10-14 years	Rate	1992	2.775062086	3.334214693	2.138570822
Deaths	Sub-Saharan Africa	Female	10-14 years	Rate	1992	0.787442748	0.963331425	0.538500493
Deaths	Sub-Saharan Africa	Both	10-14 years	Rate	1992	1.779268317	2.096622608	1.378995623
Deaths	Sub-Saharan Africa	Male	15-19 years	Number	1992	1897.490689	2235.992907	1566.550248
Deaths	Sub-Saharan Africa	Female	15-19 years	Number	1992	958.676875	1129.127963	733.99623
Deaths	Sub-Saharan Africa	Both	15-19 years	Number	1992	2856.167564	3240.816869	2381.646973
Deaths	Sub-Saharan Africa	Male	15-19 years	Rate	1992	7.0618816	8.32168361	5.830222218
Deaths	Sub-Saharan Africa	Female	15-19 years	Rate	1992	3.419451268	4.027423781	2.618050362
Deaths	Sub-Saharan Africa	Both	15-19 years	Rate	1992	5.201973331	5.902539871	4.337723107
Deaths	Sub-Saharan Africa	Male	20-24 years	Number	1992	2452.928686	3194.825044	2035.115094
Deaths	Sub-Saharan Africa	Female	20-24 years	Number	1992	987.4126046	1168.548572	736.23982
Deaths	Sub-Saharan Africa	Both	20-24 years	Number	1992	3440.341291	4085.296082	2870.295751
Deaths	Sub-Saharan Africa	Male	20-24 years	Rate	1992	11.25292008	14.65640281	9.336181534
Deaths	Sub-Saharan Africa	Female	20-24 years	Rate	1992	4.127614049	4.884804471	3.077653466
Deaths	Sub-Saharan Africa	Both	20-24 years	Rate	1992	7.524761838	8.935415836	6.277950384
Deaths	Sub-Saharan Africa	Male	25-29 years	Number	1992	2789.279543	3463.103926	2380.979696
Deaths	Sub-Saharan Africa	Female	25-29 years	Number	1992	1005.424211	1178.217452	754.1418544
Deaths	Sub-Saharan Africa	Both	25-29 years	Number	1992	3794.703755	4390.333368	3317.518798
Deaths	Sub-Saharan Africa	Male	25-29 years	Rate	1992	15.30860229	19.00680081	13.06770105
Deaths	Sub-Saharan Africa	Female	25-29 years	Rate	1992	4.986171386	5.843099938	3.739994018
Deaths	Sub-Saharan Africa	Both	25-29 years	Rate	1992	9.886007278	11.43774862	8.642839362
Deaths	Sub-Saharan Africa	Male	30-34 years	Number	1992	2708.201589	3203.757896	2338.278497
Deaths	Sub-Saharan Africa	Female	30-34 years	Number	1992	826.1507015	981.4055466	581.2836978
Deaths	Sub-Saharan Africa	Both	30-34 years	Number	1992	3534.352291	3938.715483	3074.247722
Deaths	Sub-Saharan Africa	Male	30-34 years	Rate	1992	17.67162808	20.90524509	15.25779621
Deaths	Sub-Saharan Africa	Female	30-34 years	Rate	1992	5.046530649	5.99490282	3.550763791
Deaths	Sub-Saharan Africa	Both	30-34 years	Rate	1992	11.15085174	12.4266142	9.699225693
Deaths	Sub-Saharan Africa	Male	35-39 years	Number	1992	2589.713312	2934.432462	2197.827654
Deaths	Sub-Saharan Africa	Female	35-39 years	Number	1992	734.2225185	854.3312643	543.3648163
Deaths	Sub-Saharan Africa	Both	35-39 years	Number	1992	3323.93583	3689.680051	2874.023153
Deaths	Sub-Saharan Africa	Male	35-39 years	Rate	1992	20.33884521	23.04616783	17.26109074
Deaths	Sub-Saharan Africa	Female	35-39 years	Rate	1992	5.64480993	6.568223505	4.177468048
Deaths	Sub-Saharan Africa	Both	35-39 years	Rate	1992	12.91356359	14.33448791	11.16564297
Deaths	Sub-Saharan Africa	Male	40-44 years	Number	1992	2364.618825	2736.654381	2018.330717
Deaths	Sub-Saharan Africa	Female	40-44 years	Number	1992	569.7724755	654.4189302	438.1052079
Deaths	Sub-Saharan Africa	Both	40-44 years	Number	1992	2934.3913	3318.714597	2589.265471
Deaths	Sub-Saharan Africa	Male	40-44 years	Rate	1992	22.92985925	26.53751172	19.57188143
Deaths	Sub-Saharan Africa	Female	40-44 years	Rate	1992	5.688998439	6.534166589	4.374342305
Deaths	Sub-Saharan Africa	Both	40-44 years	Rate	1992	14.43540424	16.32603899	12.73759698
Deaths	Sub-Saharan Africa	Male	45-49 years	Number	1992	2417.890424	2828.456422	2041.079139
Deaths	Sub-Saharan Africa	Female	45-49 years	Number	1992	579.0252178	686.3473797	425.6333256
Deaths	Sub-Saharan Africa	Both	45-49 years	Number	1992	2996.915642	3421.797996	2583.805468
Deaths	Sub-Saharan Africa	Male	45-49 years	Rate	1992	29.06432244	33.999543	24.53485138
Deaths	Sub-Saharan Africa	Female	45-49 years	Rate	1992	7.28017402	8.629552236	5.351553929
Deaths	Sub-Saharan Africa	Both	45-49 years	Rate	1992	18.41699582	21.02803246	15.87830296
Deaths	Sub-Saharan Africa	Male	50-54 years	Number	1992	2516.856803	2943.486124	2144.686752
Deaths	Sub-Saharan Africa	Female	50-54 years	Number	1992	699.6861187	831.959739	531.0700135
Deaths	Sub-Saharan Africa	Both	50-54 years	Number	1992	3216.542922	3747.490219	2801.865429
Deaths	Sub-Saharan Africa	Male	50-54 years	Rate	1992	36.63313979	42.84277854	31.21616195
Deaths	Sub-Saharan Africa	Female	50-54 years	Rate	1992	10.51192284	12.49917119	7.97867337
Deaths	Sub-Saharan Africa	Both	50-54 years	Rate	1992	23.77946652	27.70468804	20.71381194
Deaths	Sub-Saharan Africa	Male	55-59 years	Number	1992	2460.04293	2863.89962	2061.87406
Deaths	Sub-Saharan Africa	Female	55-59 years	Number	1992	727.2045223	861.4714528	580.5356795
Deaths	Sub-Saharan Africa	Both	55-59 years	Number	1992	3187.247452	3602.883601	2738.528808
Deaths	Sub-Saharan Africa	Male	55-59 years	Rate	1992	44.16927676	51.42039326	37.02028322
Deaths	Sub-Saharan Africa	Female	55-59 years	Rate	1992	13.56333762	16.06759558	10.8277674
Deaths	Sub-Saharan Africa	Both	55-59 years	Rate	1992	29.15754306	32.95986123	25.05257995
Deaths	Sub-Saharan Africa	Male	60-64 years	Number	1992	2240.131514	2618.287552	1839.500076
Deaths	Sub-Saharan Africa	Female	60-64 years	Number	1992	681.4639602	799.1876481	542.4564942
Deaths	Sub-Saharan Africa	Both	60-64 years	Number	1992	2921.595475	3314.744146	2467.875579
Deaths	Sub-Saharan Africa	Male	60-64 years	Rate	1992	49.44136336	57.78754747	40.59913049
Deaths	Sub-Saharan Africa	Female	60-64 years	Rate	1992	15.73344106	18.45141121	12.52407725
Deaths	Sub-Saharan Africa	Both	60-64 years	Rate	1992	32.96695286	37.403198	27.84722889
Deaths	Sub-Saharan Africa	Male	65-69 years	Number	1992	2228.816882	2549.924521	1841.226453
Deaths	Sub-Saharan Africa	Female	65-69 years	Number	1992	642.8178413	776.3594677	502.9851462
Deaths	Sub-Saharan Africa	Both	65-69 years	Number	1992	2871.634723	3211.986368	2389.017137
Deaths	Sub-Saharan Africa	Male	65-69 years	Rate	1992	66.9992267	76.65186515	55.34808603
Deaths	Sub-Saharan Africa	Female	65-69 years	Rate	1992	18.8774073	22.79907766	14.77098932
Deaths	Sub-Saharan Africa	Both	65-69 years	Rate	1992	42.65741307	47.71325133	35.48824996
Deaths	Sub-Saharan Africa	Male	70-74 years	Number	1992	1953.22306	2226.067915	1580.897147
Deaths	Sub-Saharan Africa	Female	70-74 years	Number	1992	577.1926295	675.8616526	470.1247118
Deaths	Sub-Saharan Africa	Both	70-74 years	Number	1992	2530.41569	2844.5633	2122.742516
Deaths	Sub-Saharan Africa	Male	70-74 years	Rate	1992	84.28946159	96.06381872	68.22209508
Deaths	Sub-Saharan Africa	Female	70-74 years	Rate	1992	23.21447593	27.18290787	18.90824354
Deaths	Sub-Saharan Africa	Both	70-74 years	Rate	1992	52.6771768	59.21697547	44.19040051
Deaths	Sub-Saharan Africa	Male	75-79 years	Number	1992	1469.492041	1658.387519	1209.546913
Deaths	Sub-Saharan Africa	Female	75-79 years	Number	1992	412.455826	491.3883635	342.4187113
Deaths	Sub-Saharan Africa	Both	75-79 years	Number	1992	1881.947867	2082.470168	1583.449104
Deaths	Sub-Saharan Africa	Male	75-79 years	Rate	1992	110.6595253	124.8842256	91.08445874
Deaths	Sub-Saharan Africa	Female	75-79 years	Rate	1992	27.34518487	32.57829032	22.70183223
Deaths	Sub-Saharan Africa	Both	75-79 years	Rate	1992	66.3529008	73.42282901	55.82856101
Deaths	Sub-Saharan Africa	Male	All ages	Number	1992	32200.10775	36599.59264	27810.55999
Deaths	Sub-Saharan Africa	Female	All ages	Number	1992	10018.2239	11434.37089	8025.523574
Deaths	Sub-Saharan Africa	Both	All ages	Number	1992	42218.33164	46722.77724	37154.76191
Deaths	Sub-Saharan Africa	Male	All ages	Rate	1992	12.52780424	14.23947197	10.82000265
Deaths	Sub-Saharan Africa	Female	All ages	Rate	1992	3.825717397	4.366509683	3.064753341
Deaths	Sub-Saharan Africa	Both	All ages	Rate	1992	8.136209104	9.004294361	7.16037087
Deaths	Sub-Saharan Africa	Male	Age-standardized	Rate	1992	22.45873901	25.45272281	19.36037581
Deaths	Sub-Saharan Africa	Female	Age-standardized	Rate	1992	6.363452071	7.263784227	5.208054655
Deaths	Sub-Saharan Africa	Both	Age-standardized	Rate	1992	14.16665972	15.68839536	12.45470622
Deaths	Sub-Saharan Africa	Male	80-84	Number	1992	805.6188468	903.6724637	665.0323549
Deaths	Sub-Saharan Africa	Female	80-84	Number	1992	222.1105077	263.2001811	178.0746939
Deaths	Sub-Saharan Africa	Both	80-84	Number	1992	1027.729355	1143.102012	879.8741431
Deaths	Sub-Saharan Africa	Male	80-84	Rate	1992	132.3922929	148.506046	109.2888512
Deaths	Sub-Saharan Africa	Female	80-84	Rate	1992	28.55655146	33.83941441	22.89490584
Deaths	Sub-Saharan Africa	Both	80-84	Rate	1992	74.13466621	82.45700652	63.46921553
Deaths	Sub-Saharan Africa	Male	85-89	Number	1992	314.6593096	350.7753778	256.309472
Deaths	Sub-Saharan Africa	Female	85-89	Number	1992	101.1843483	120.5248392	78.79678785
Deaths	Sub-Saharan Africa	Both	85-89	Number	1992	415.843658	459.6594916	349.85168
Deaths	Sub-Saharan Africa	Male	85-89	Rate	1992	138.9672789	154.9177103	113.197445
Deaths	Sub-Saharan Africa	Female	85-89	Rate	1992	30.80511857	36.69324379	23.98932673
Deaths	Sub-Saharan Africa	Both	85-89	Rate	1992	74.94124275	82.83751089	63.04850195
Deaths	Sub-Saharan Africa	Male	90-94	Number	1992	71.40127519	81.71851703	57.94921925
Deaths	Sub-Saharan Africa	Female	90-94	Number	1992	25.60450517	30.49481187	18.0896457
Deaths	Sub-Saharan Africa	Both	90-94	Number	1992	97.00578036	108.4012098	82.41142795
Deaths	Sub-Saharan Africa	Male	90-94	Rate	1992	121.8532172	139.4605934	98.89597605
Deaths	Sub-Saharan Africa	Female	90-94	Rate	1992	25.61495199	30.50725397	18.09702641
Deaths	Sub-Saharan Africa	Both	90-94	Rate	1992	61.18101976	68.36805534	51.97644082
Deaths	Sub-Saharan Africa	Male	95+ years	Number	1992	10.58357515	12.2382109	8.206687156
Deaths	Sub-Saharan Africa	Female	95+ years	Number	1992	8.806985348	10.80367795	5.873701207
Deaths	Sub-Saharan Africa	Both	95+ years	Number	1992	19.39056049	22.17019079	15.07203617
Deaths	Sub-Saharan Africa	Male	95+ years	Rate	1992	100.9280619	116.7071513	78.26136419
Deaths	Sub-Saharan Africa	Female	95+ years	Rate	1992	36.35792174	44.60087782	24.24843013
Deaths	Sub-Saharan Africa	Both	95+ years	Rate	1992	55.86564926	63.87397121	43.42365897
Deaths	Southeast Asia, East Asia, and Oceania	Male	10-14 years	Number	1990	2319.832333	2750.118308	1670.227961
Deaths	Southeast Asia, East Asia, and Oceania	Female	10-14 years	Number	1990	2046.338511	2453.192204	1201.306663
Deaths	Southeast Asia, East Asia, and Oceania	Both	10-14 years	Number	1990	4366.170844	5006.971109	3032.334992
Deaths	Southeast Asia, East Asia, and Oceania	Male	10-14 years	Rate	1990	2.79666429	3.31539377	2.013536421
Deaths	Southeast Asia, East Asia, and Oceania	Female	10-14 years	Rate	1990	2.60555057	3.123586988	1.529593097
Deaths	Southeast Asia, East Asia, and Oceania	Both	10-14 years	Rate	1990	2.703718321	3.100529047	1.877750543
Deaths	Southeast Asia, East Asia, and Oceania	Male	15-19 years	Number	1990	9822.885289	11463.1997	6898.069687
Deaths	Southeast Asia, East Asia, and Oceania	Female	15-19 years	Number	1990	9327.543191	10895.95758	5908.237496
Deaths	Southeast Asia, East Asia, and Oceania	Both	15-19 years	Number	1990	19150.42848	21540.92931	13646.04039
Deaths	Southeast Asia, East Asia, and Oceania	Male	15-19 years	Rate	1990	10.72162608	12.51202037	7.529205695
[truncated: 268,529 more rows]
